# Supplementary material for: Upregulation of adenosine A2A receptor in astrocytes is sufficient to trigger hippocampal multicellular dysfunctions and memory deficits
Source: Mol Psychiatry. 2025 Jul 23;30(11):5300–14. doi: 10.1038/s41380-025-03115-9 (PMC12532706; doi:10.1038/s41380-025-03115-9)
Supplement: Supplementary file 4 — Supplementary_Tables_3_4_5_6_7 [file 41380_2025_3115_MOESM4_ESM.xlsx]

## Sheet: Supp_Table_3
Supp Table 3: Astrocytic DEG in AAV-A2A vs. AAV-GFP group with |Log2 fold-change (FC)|>0.32 and adjusted P-value (Padj)<0.05
Gene name	Description	Log2 FC (A2AR_Astrocyte vs Control_Astrocyte)	Adjusted p-value (A2AR_Astrocyte vs Control_Astrocyte)
Agpat1	1-acylglycerol-3-phosphate O-acyltransferase 1 (lysophosphatidic acid acyltransferase, alpha)	-1.0531	0.000847131
Agpat3	1-acylglycerol-3-phosphate O-acyltransferase 3	-0.544189	0.0107935
CT010467.1	18s RNA, related sequence 5	-1.58767	0.00109176
Ogfod1	2-oxoglutarate and iron-dependent oxygenase domain containing 1	-1.65741	9.32425e-05
Papss2	3'-phosphoadenosine 5'-phosphosulfate synthase 2	-1.0742	0.00151305
Abat	4-aminobutyrate aminotransferase	-1.33126	2.61219e-07
Hpdl	4-hydroxyphenylpyruvate dioxygenase-like	1.16184	0.00482116
Pfkfb3	6-phosphofructo-2-kinase/fructose-2,6-biphosphatase 3	-1.26866	3.21505e-06
Adam23	a disintegrin and metallopeptidase domain 23	-0.936361	7.75107e-05
Adamts20	a disintegrin-like and metallopeptidase (reprolysin type) with thrombospondin type 1 motif, 20	-1.66806	0.000138656
Akap9	A kinase (PRKA) anchor protein (yotiao) 9	0.809627	0.00350494
Akap13	A kinase (PRKA) anchor protein 13	-0.924037	0.0391905
Akap8l	A kinase (PRKA) anchor protein 8-like	0.730995	0.0235136
Abhd10	abhydrolase domain containing 10	-0.983051	0.00205276
Abhd2	abhydrolase domain containing 2	-1.32114	0.0157151
Arpc1b	actin related protein 2/3 complex, subunit 1B	0.77969	0.0340135
Ablim1	actin-binding LIM protein 1	-1.43818	2.61219e-07
Abr	active BCR-related gene	-1.43679	3.30972e-07
Acot11	acyl-CoA thioesterase 11	-1.52715	8.98079e-08
Adamtsl3	ADAMTS-like 3	1.64186	0.0474213
Ap2b1	adaptor-related protein complex 2, beta 1 subunit	-1.55701	2.89111e-10
Ap3d1	adaptor-related protein complex 3, delta 1 subunit	-1.27935	7.68241e-09
Adora2a	adenosine A2a receptor	4.87737	7.61667e-144
Adora2b	adenosine A2b receptor	1.02938	0.000315948
Adar	adenosine deaminase, RNA-specific	-1.36071	0.0109441
Ampd2	adenosine monophosphate deaminase 2	-1.05805	2.18304e-06
Ampd3	adenosine monophosphate deaminase 3	-1.00996	9.71427e-06
Adcy2	adenylate cyclase 2	-1.68318	2.34676e-10
Adcy6	adenylate cyclase 6	-1.42756	0.000428534
Adcy9	adenylate cyclase 9	-1.65347	6.86698e-06
Ak9	adenylate kinase 9	1.97626	0.000417275
Adgrb1	adhesion G protein-coupled receptor B1	-0.739748	0.00889715
Adgrl1	adhesion G protein-coupled receptor L1	-1.31765	1.57006e-08
Adgrl2	adhesion G protein-coupled receptor L2	-1.38014	0.00324099
Amigo1	adhesion molecule with Ig like domain 1	-0.814889	5.04002e-05
Arl10	ADP-ribosylation factor-like 10	-1.68119	7.1432e-05
Arl15	ADP-ribosylation factor-like 15	-2.31944	1.68047e-11
Arl4d	ADP-ribosylation factor-like 4D	-1.17872	0.0276042
Adra2c	adrenergic receptor, alpha 2c	-1.3229	0.035341
Adrb1	adrenergic receptor, beta 1	-1.5097	0.000531034
Adm	adrenomedullin	1.00799	0.0152398
Aff1	AF4/FMR2 family, member 1	-2.21579	8.15692e-12
Aldh3b1	aldehyde dehydrogenase 3 family, member B1	0.54891	0.0476779
Aldh5a1	aldhehyde dehydrogenase family 5, subfamily A1	-0.730105	0.00194667
Alms1	ALMS1, centrosome and basal body associated	-1.79498	9.96682e-07
A4galt	alpha 1,4-galactosyltransferase	-1.15781	1.09208e-05
Aimp2	aminoacyl tRNA synthetase complex-interacting multifunctional protein 2	0.679645	0.0259186
Amt	aminomethyltransferase	-1.2786	0.00192916
Agl	amylo-1,6-glucosidase, 4-alpha-glucanotransferase	-1.03646	0.00194667
Anapc1	anaphase promoting complex subunit 1	-1.21127	0.00257185
Angel1	angel homolog 1	-1.93243	2.16592e-06
Angptl4	angiopoietin-like 4	0.780856	0.034791
Ankle2	ankyrin repeat and LEM domain containing 2	-1.32216	7.21161e-05
Anks1	ankyrin repeat and SAM domain containing 1	-1.54881	1.2157e-08
Ankrd13c	ankyrin repeat domain 13c	-1.00211	0.000284862
Ankrd37	ankyrin repeat domain 37	1.69118	0.00525667
Ankrd45	ankyrin repeat domain 45	-1.18033	0.00103169
Ano1	anoctamin 1, calcium activated chloride channel	-1.09714	0.0261142
Antxr1	anthrax toxin receptor 1	-1.11215	0.00821696
Apc2	APC regulator of WNT signaling pathway 2	-1.39169	1.83582e-06
Apc	APC, WNT signaling pathway regulator	-1.12414	2.64118e-06
Apobec2	apolipoprotein B mRNA editing enzyme, catalytic polypeptide 2	-1.74543	0.0106036
Apoe	apolipoprotein E	0.500273	0.00803683
Apoh	apolipoprotein H	-1.65927	0.0377652
Aqr	aquarius	-1.4084	0.0061251
Agfg2	ArfGAP with FG repeats 2	-0.991442	0.0021984
Arap1	ArfGAP with RhoGAP domain, ankyrin repeat and PH domain 1	-0.919904	0.00159354
Asap2	ArfGAP with SH3 domain, ankyrin repeat and PH domain 2	-1.32429	1.83673e-08
Rere	arginine glutamic acid dipeptide (RE) repeats	-1.30927	2.07277e-05
Ate1	arginyltransferase 1	-1.77478	1.34153e-16
Armc5	armadillo repeat containing 5	-1.27695	0.000135965
Arrdc3	arrestin domain containing 3	-0.897915	0.0145831
Arsa	arylsulfatase A	-0.965192	0.000142151
Ash1l	ASH1 like histone lysine methyltransferase	0.909708	0.00255809
Ash2l	ASH2 like histone lysine methyltransferase complex subunit	0.621638	0.0390776
Aspg	asparaginase	1.30977	0.0118
Alg10b	asparagine-linked glycosylation 10B (alpha-1,2-glucosyltransferase)	-1.85056	2.47735e-12
Dnpep	aspartyl aminopeptidase	0.759259	0.0077202
Ahdc1	AT hook, DNA binding motif, containing 1	-1.15946	0.0441705
Arid2	AT rich interactive domain 2 (ARID, RFX-like)	-1.49239	1.52657e-05
Arid4a	AT rich interactive domain 4A (RBP1-like)	0.859659	0.0380965
Akna	AT-hook transcription factor	-1.27636	0.000569127
Atxn2	ataxin 2	-1.34934	7.86869e-07
Atxn2l	ataxin 2-like	-1.70691	9.42062e-16
Atmin	ATM interactor	-1.11294	0.0401806
Abcg1	ATP binding cassette subfamily G member 1	-1.35057	0.0154864
Abca1	ATP-binding cassette, sub-family A (ABC1), member 1	-1.37354	2.25413e-05
Abca2	ATP-binding cassette, sub-family A (ABC1), member 2	-0.799889	0.0430768
Abca3	ATP-binding cassette, sub-family A (ABC1), member 3	-1.03715	0.00403223
Abcc9	ATP-binding cassette, sub-family C (CFTR/MRP), member 9	-1.09383	0.00404796
Abcd1	ATP-binding cassette, sub-family D (ALD), member 1	-1.67487	1.49357e-06
Agbl5	ATP/GTP binding protein-like 5	-1.38716	0.0141198
Atp13a5	ATPase type 13A5	-1.7413	6.86703e-09
Atp2a2	ATPase, Ca++ transporting, cardiac muscle, slow twitch 2	-0.617379	0.0198199
Atp2b1	ATPase, Ca++ transporting, plasma membrane 1	0.833577	0.000942045
Atp2a3	ATPase, Ca++ transporting, ubiquitous	-1.4674	3.86234e-06
Atp11a	ATPase, class VI, type 11A	-1.06351	0.0376246
Atp6v0a1	ATPase, H+ transporting, lysosomal V0 subunit A1	-2.07039	6.93996e-08
Atp6v1a	ATPase, H+ transporting, lysosomal V1 subunit A	-0.887255	1.50702e-05
Atp1a1	ATPase, Na+/K+ transporting, alpha 1 polypeptide	-2.20959	1.3175e-13
Atp1b2	ATPase, Na+/K+ transporting, beta 2 polypeptide	-0.91743	0.000131987
Atrx	ATRX, chromatin remodeler	1.1024	0.0071465
Ackr3	atypical chemokine receptor 3	-1.34799	1.02176e-08
Amfr	autocrine motility factor receptor	-1.43816	1.04679e-12
Atg4a	autophagy related 4A, cysteine peptidase	-1.19671	0.000266706
Atg9a	autophagy related 9A	-1.17356	0.00103818
Axin2	axin 2	-1.28916	0.0394149
Aida	axin interactor, dorsalization associated	-1.34179	0.00350494
Axl	AXL receptor tyrosine kinase	-1.28303	1.32772e-08
Bcl11a	B cell CLL/lymphoma 11A (zinc finger protein)	-1.38884	0.00541979
Bcl7a	B cell CLL/lymphoma 7A	-1.37077	0.00151305
Bcl9	B cell CLL/lymphoma 9	-1.62614	2.92273e-07
Bbs1	Bardet-Biedl syndrome 1 (human)	-0.912927	0.00877397
Bbs9	Bardet-Biedl syndrome 9 (human)	-1.25048	0.00405641
Bhlhe40	basic helix-loop-helix family, member e40	-1.10008	4.18292e-05
Bhlhe41	basic helix-loop-helix family, member e41	-1.33638	1.18655e-05
Bag3	BCL2-associated athanogene 3	-0.968327	0.0319439
Bend6	BEN domain containing 6	1.83365	0.00272244
Best3	bestrophin 3	-1.83691	0.00772916
St6gal1	beta galactoside alpha 2,6 sialyltransferase 1	-1.62605	1.18348e-07
Bod1l	biorientation of chromosomes in cell division 1-like	0.838603	0.00280771
Bcat2	branched chain aminotransferase 2, mitochondrial	-0.683481	0.0133274
Bicra	BRD4 interacting chromatin remodeling complex associated protein	-1.71894	0.000546206
Bcar1	breast cancer anti-estrogen resistance 1	-1.37849	2.25987e-10
Baz2b	bromodomain adjacent to zinc finger domain, 2B	0.896037	0.0319439
Brd1	bromodomain containing 1	-1.46449	3.36926e-05
Bsdc1	BSD domain containing 1	-0.807379	0.00703642
Btbd3	BTB (POZ) domain containing 3	-1.22406	0.00187436
Bach2	BTB and CNC homology, basic leucine zipper transcription factor 2	-1.57717	7.45223e-09
Clec16a	C-type lectin domain family 16, member A	-1.68673	3.16493e-13
C1qtnf1	C1q and tumor necrosis factor related protein 1	-1.67355	0.00118981
C9orf72	C9orf72, member of C9orf72-SMCR8 complex	-1.32597	0.000434859
Cdh5	cadherin 5	-1.79986	0.0109441
Cdh26	cadherin-like 26	-1.40141	0.0109441
Cdhr3	cadherin-related family member 3	-1.03583	0.0038875
Celsr1	cadherin, EGF LAG seven-pass G-type receptor 1	-1.29311	0.00834616
Celsr2	cadherin, EGF LAG seven-pass G-type receptor 2	-1.29302	0.00124366
Camta2	calmodulin binding transcription activator 2	-1.45825	3.65678e-09
Capn6	calpain 6	-2.10771	2.99024e-06
Clstn1	calsyntenin 1	-0.643059	0.035943
Casc3	cancer susceptibility candidate 3	-0.7598	0.0109827
Cmtr1	cap methyltransferase 1	-1.49455	7.17553e-05
Cic	capicua transcriptional repressor	-1.69671	0.000249705
Chst10	carbohydrate sulfotransferase 10	-1.40172	4.0455e-09
Chst11	carbohydrate sulfotransferase 11	-1.20149	0.00205108
Cpm	carboxypeptidase M	-1.33553	0.00703642
Csnk1a1	casein kinase 1, alpha 1	-0.740375	0.000588162
Caskin1	CASK interacting protein 1	-1.22851	6.52692e-06
Ctnnd2	catenin (cadherin associated protein), delta 2	-0.634131	0.00108154
Catsperd	cation channel sperm associated auxiliary subunit delta	1.73014	0.0331815
Cavin3	caveolae associated 3	0.547263	0.0142329
Cited2	Cbp/p300-interacting transactivator, with Glu/Asp-rich carboxy-terminal domain, 2	-1.39667	1.16367e-10
Cnot9	CCR4-NOT transcription complex, subunit 9	-1.52709	3.43318e-11
Cd24a	CD24a antigen	-1.09182	0.00695018
Cdc42ep1	CDC42 effector protein (Rho GTPase binding) 1	-0.783117	0.0328143
Cdc42se1	CDC42 small effector 1	-0.905398	0.0089506
BC029722	cDNA sequence BC029722	-1.08877	0.00596044
BC067074	cDNA sequence BC067074	-1.95022	0.000859226
Ccar2	cell cycle activator and apoptosis regulator 2	-0.782884	0.00371307
Cdc73	cell division cycle 73, Paf1/RNA polymerase II complex component	-0.652108	0.0182576
Cemip2	cell migration inducing hyaluronidase 2	-1.88841	3.13816e-05
Cntrl	centriolin	1.13101	0.00427184
Cep350	centrosomal protein 350	0.996961	0.0109771
Cep76	centrosomal protein 76	-1.70765	0.00596044
Cep85l	centrosomal protein 85-like	1.01415	0.00632871
Cdr2l	cerebellar degeneration-related protein 2-like	-1.53593	0.00550934
Cx3cl1	chemokine (C-X3-C motif) ligand 1	-1.42177	4.49415e-08
Cx3cr1	chemokine (C-X3-C motif) receptor 1	-1.27908	0.0191039
Cmklr1	chemokine-like receptor 1	-3.62844	3.17317e-11
Chil1	chitinase-like 1	0.914201	0.00105662
Clcn6	chloride channel, voltage-sensitive 6	-0.888361	0.0073044
Cspg4	chondroitin sulfate proteoglycan 4	-2.06714	1.38252e-14
Chd7	chromodomain helicase DNA binding protein 7	0.760711	0.0271712
Cfap61	cilia and flagella associated protein 61	-1.25814	0.00989745
Cgnl1	cingulin-like 1	-1.24744	0.000137889
Cltc	clathrin, heavy polypeptide (Hc)	-0.744407	0.0231615
Cpsf1	cleavage and polyadenylation specific factor 1	-0.993024	0.005124
Cstf3	cleavage stimulation factor, 3' pre-RNA, subunit 3	-1.13836	0.0122476
Clasp2	CLIP associating protein 2	-1.55664	2.89111e-10
F8	coagulation factor VIII	2.6751	8.61409e-05
Ccdc88a	coiled coil domain containing 88A	0.807443	0.00347202
Cc2d1b	coiled-coil and C2 domain containing 1B	-1.69334	1.23153e-10
Ccdc120	coiled-coil domain containing 120	-1.98734	0.000483265
Ccdc186	coiled-coil domain containing 186	0.888988	0.0184604
Ccdc85c	coiled-coil domain containing 85C	-2.09765	5.35039e-09
Ccdc87	coiled-coil domain containing 87	-1.5336	0.00795246
Col4a1	collagen, type IV, alpha 1	-0.918079	0.00727884
Col5a1	collagen, type V, alpha 1	-1.44306	0.020405
Col23a1	collagen, type XXIII, alpha 1	-1.10358	0.0475604
Commd4	COMM domain containing 4	0.692658	0.016376
C3	complement component 3	-1.35483	0.00599186
Cfp	complement factor properdin	1.31492	0.0428345
Cog3	component of oligomeric golgi complex 3	-1.42344	5.07072e-07
Cog5	component of oligomeric golgi complex 5	-0.926121	0.00126244
Cntnap1	contactin associated protein-like 1	-3.29979	1.22532e-08
Cpne6	copine VI	1.58695	0.00132337
Crebbp	CREB binding protein	-0.643209	0.0259096
Crtc1	CREB regulated transcription coactivator 1	-1.67616	2.76219e-09
Crtc3	CREB regulated transcription coactivator 3	-1.71955	1.17151e-08
Crb2	crumbs family member 2	-1.41403	0.0428631
Cry2	cryptochrome 2 (photolyase-like)	-0.81003	0.000393757
Crym	crystallin, mu	1.46631	0.0353241
Ctdsp1	CTD (carboxy-terminal domain, RNA polymerase II, polypeptide A) small phosphatase 1	-1.66299	2.61219e-07
Celf3	CUGBP, Elav-like family member 3	-1.74439	0.000354212
Cul7	cullin 7	-1.3187	0.000399459
Gak	cyclin G associated kinase	-1.03902	0.006296
Ccnjl	cyclin J-like	-1.50756	1.36434e-05
Ccnl2	cyclin L2	0.701194	0.00513573
Cnnm2	cyclin M2	-1.40418	0.000291854
Cnnm3	cyclin M3	-0.924102	0.00539851
Cdk13	cyclin-dependent kinase 13	-1.2797	0.000588339
Cdk14	cyclin-dependent kinase 14	-0.940057	0.0426823
Cdk6	cyclin-dependent kinase 6	-3.03463	8.85291e-31
Chordc1	cysteine and histidine-rich domain (CHORD)-containing, zinc-binding protein 1	-1.45229	3.08609e-06
Crim1	cysteine rich transmembrane BMP regulator 1 (chordin like)	-2.07228	1.14815e-11
Cyb561	cytochrome b-561	-1.82395	6.05017e-08
Cyb561a3	cytochrome b561 family, member A3	-1.30458	0.00028207
Cyp4f14	cytochrome P450, family 4, subfamily f, polypeptide 14	0.709828	0.0430768
Cyth3	cytohesin 3	-0.904557	0.000242613
Cyfip2	cytoplasmic FMR1 interacting protein 2	-1.43451	0.0116629
Dbp	D site albumin promoter binding protein	0.653454	0.00567457
Dcaf7	DDB1 and CUL4 associated factor 7	-0.767262	0.0160859
Ddx5	DEAD (Asp-Glu-Ala-Asp) box polypeptide 5	-0.813011	0.00944176
Dhx36	DEAH (Asp-Glu-Ala-His) box polypeptide 36	-1.50011	1.63063e-08
Dthd1	death domain containing 1	-1.50121	0.00482116
Dedd2	death effector domain-containing DNA binding protein 2	-0.761518	0.00740622
Dock5	dedicator of cytokinesis 5	-1.86285	0.0166845
Dock6	dedicator of cytokinesis 6	-1.13408	0.0094254
Dock8	dedicator of cytokinesis 8	-1.68163	0.00556989
Dock9	dedicator of cytokinesis 9	-2.15517	5.41211e-15
Dlc1	deleted in liver cancer 1	-1.01119	0.0437755
Dtx4	deltex 4, E3 ubiquitin ligase	-0.959625	0.00681927
Dmtn	dematin actin binding protein	-1.2911	0.0118216
Dennd1b	DENN/MADD domain containing 1B	-1.73637	4.40262e-07
Dennd2c	DENN/MADD domain containing 2C	-2.07848	0.004611
Dennd6a	DENN/MADD domain containing 6A	-1.74772	2.91312e-13
Dnase1l1	deoxyribonuclease 1-like 1	0.885361	0.0363739
Dcakd	dephospho-CoA kinase domain containing	-0.972123	3.39546e-06
Dda1	DET1 and DDB1 associated 1	-1.11332	1.00016e-05
Dexi	dexamethasone-induced transcript	-0.903327	0.00371307
Dgkb	diacylglycerol kinase, beta	0.99345	0.00157719
Dagla	diacylglycerol lipase, alpha	-1.55635	0.00115112
Dgcr2	DiGeorge syndrome critical region gene 2	-0.985184	0.00461612
Ddah2	dimethylarginine dimethylaminohydrolase 2	0.771711	0.00462712
Dpp9	dipeptidylpeptidase 9	-1.72367	1.138e-06
Ppip5k1	diphosphoinositol pentakisphosphate kinase 1	-1.18681	0.0245523
Ppip5k2	diphosphoinositol pentakisphosphate kinase 2	-2.13348	8.97732e-08
Dph6	diphthamine biosynthesis 6	-1.65728	4.93994e-06
Dab2ip	disabled 2 interacting protein	-1.88075	1.94166e-09
Dip2b	disco interacting protein 2 homolog B	-1.15064	0.000368246
Ddr1	discoidin domain receptor family, member 1	-1.48773	1.14625e-08
Ddr2	discoidin domain receptor family, member 2	-2.09166	1.35386e-08
Dlg1	discs large MAGUK scaffold protein 1	-0.7612	0.0400267
Dlg5	discs large MAGUK scaffold protein 5	-1.46373	7.11608e-08
Dvl3	dishevelled segment polarity protein 3	-1.27864	2.75503e-08
Dact2	dishevelled-binding antagonist of beta-catenin 2	-1.5947	0.00193519
Dmxl2	Dmx-like 2	-1.06962	0.0272822
Dclre1b	DNA cross-link repair 1B	-1.77586	3.69561e-09
Dnajc16	DnaJ heat shock protein family (Hsp40) member C16	-0.949109	0.0167849
Dop1b	DOP1 leucine zipper like protein B	-1.03367	0.000460338
Dubr	Dppa2 upstream binding RNA	1.08147	0.0113061
Dyrk1a	dual-specificity tyrosine-(Y)-phosphorylation regulated kinase 1a	-0.943638	0.0218031
Dyrk1b	dual-specificity tyrosine-(Y)-phosphorylation regulated kinase 1b	-1.12185	0.0311234
Dnm1l	dynamin 1-like	-1.25531	6.96205e-07
Dnmbp	dynamin binding protein	-1.50191	5.49784e-10
Dnah2	dynein, axonemal, heavy chain 2	-1.02435	0.0159342
Dbndd2	dysbindin (dystrobrevin binding protein 1) domain containing 2	1.25158	2.57587e-06
Dmwd	dystrophia myotonica-containing WD repeat motif	-0.929498	0.00174984
Dmd	dystrophin, muscular dystrophy	-1.43228	2.19386e-11
Egr1	early growth response 1	-1.48554	2.806e-05
Eml1	echinoderm microtubule associated protein like 1	-1.42343	8.00995e-05
Eda2r	ectodysplasin A2 receptor	-1.8433	0.00531332
Egflam	EGF-like, fibronectin type III and laminin G domains	-0.881663	0.0142447
Egln1	egl-9 family hypoxia-inducible factor 1	-0.978717	0.0203108
Elk3	ELK3, member of ETS oncogene family	-1.13861	0.00510459
Erc1	ELKS/RAB6-interacting/CAST family member 1	0.996245	0.042469
Elmsan1	ELM2 and Myb/SANT-like domain containing 1	-1.79449	2.03668e-05
Elovl5	ELOVL family member 5, elongation of long chain fatty acids (yeast)	-0.647847	0.0311027
Eng	endoglin	-0.801925	0.0101597
Epas1	endothelial PAS domain protein 1	-0.845163	0.00367607
Ece1	endothelin converting enzyme 1	-0.802734	0.00263168
Elmo2	engulfment and cell motility 2	-0.928827	0.0199081
Echdc2	enoyl Coenzyme A hydratase domain containing 2	0.786606	0.024006
Ephb1	Eph receptor B1	-1.471	1.29923e-13
Epn1	epsin 1	-1.16843	0.000409205
Epn2	epsin 2	-1.16018	0.00128099
Edem1	ER degradation enhancer, mannosidase alpha-like 1	-1.10822	0.00539256
Erbb2	erb-b2 receptor tyrosine kinase 2	-1.01609	0.0127774
Errfi1	ERBB receptor feedback inhibitor 1	-2.31149	8.88456e-11
Ero1lb	ERO1-like beta (S. cerevisiae)	-2.18058	1.24974e-11
Epb41l4a	erythrocyte membrane protein band 4.1 like 4a	-1.47695	0.00247567
Etv3	ets variant 3	-1.46363	6.65239e-06
Erf	Ets2 repressor factor	-2.11955	3.89279e-07
Eef2	eukaryotic translation elongation factor 2	-1.11518	2.77095e-05
Eif2ak2	eukaryotic translation initiation factor 2-alpha kinase 2	0.98787	0.0166302
Eif3a	eukaryotic translation initiation factor 3, subunit A	-1.50959	1.90109e-12
Eif4ebp2	eukaryotic translation initiation factor 4E binding protein 2	-0.853441	0.00110625
Eif5	eukaryotic translation initiation factor 5	0.543513	0.00799753
Ercc3	excision repair cross-complementing rodent repair deficiency, complementation group 3	-0.858101	0.0458919
Ercc6	excision repair cross-complementing rodent repair deficiency, complementation group 6	-2.01228	1.8856e-14
Exd2	exonuclease 3'-5' domain containing 2	-0.745118	0.0292406
Extl1	exostosin-like glycosyltransferase 1	-1.93714	1.48947e-29
Extl3	exostosin-like glycosyltransferase 3	-2.13563	1.98029e-25
Xpo4	exportin 4	-1.25681	0.0171279
Eya1	EYA transcriptional coactivator and phosphatase 1	-1.2835	0.00730732
Fbxl16	F-box and leucine-rich repeat protein 16	-1.48561	0.00130335
Fbxl7	F-box and leucine-rich repeat protein 7	1.76345	0.0178975
Fbxo25	F-box protein 25	-0.827172	0.0429077
Fbxo42	F-box protein 42	-1.45168	0.00819118
Fbxo7	F-box protein 7	0.725748	0.00371307
Fam117a	family with sequence similarity 117, member A	-0.869063	0.0182999
Fam135a	family with sequence similarity 135, member A	1.18164	0.0430847
Fam160a1	family with sequence similarity 160, member A1	-1.76415	0.0166709
Fam160a2	family with sequence similarity 160, member A2	-1.75251	5.22631e-07
Fam172a	family with sequence similarity 172, member A	0.633038	0.0224285
Fam181a	family with sequence similarity 181, member A	1.15223	4.17088e-05
Fam20a	family with sequence similarity 20, member A	-1.69988	2.45471e-13
Fam20b	family with sequence similarity 20, member B	-0.972595	0.0277722
Fam205c	family with sequence similarity 205, member C	1.72841	0.0307314
Fam217b	family with sequence similarity 217, member B	-1.71493	4.17805e-09
Fam234b	family with sequence similarity 234, member B	-1.72549	3.29048e-11
Fam53a	family with sequence similarity 53, member A	-0.776219	0.00114703
Fan1	FANCD2/FANCI-associated nuclease 1	-1.12873	0.00212366
Fanci	Fanconi anemia, complementation group I	-1.66592	0.038217
Fntb	farnesyltransferase, CAAX box, beta	-1.07601	0.00819118
Fasn	fatty acid synthase	-0.932954	0.00907351
Far2	fatty acyl CoA reductase 2	-1.35246	0.00993077
Farp1	FERM, RhoGEF (Arhgef) and pleckstrin domain protein 1 (chondrocyte-derived)	-1.13254	1.1591e-09
Frs2	fibroblast growth factor receptor substrate 2	-1.4488	0.00570578
Flrt1	fibronectin leucine rich transmembrane protein 1	-1.37089	0.00375807
Fsd2	fibronectin type III and SPRY domain containing 2	2.52533	5.16674e-05
Fbln1	fibulin 1	-1.46371	9.9614e-17
Flna	filamin, alpha	-1.40526	2.49063e-06
Flot1	flotillin 1	0.640923	0.0302672
Flt1	FMS-like tyrosine kinase 1	-1.58159	7.36042e-09
Flt4	FMS-like tyrosine kinase 4	-2.2694	0.00117416
Foxj1	forkhead box J1	-1.06851	0.0186269
Foxl2	forkhead box L2	-1.92971	0.00205276
Foxp1	forkhead box P1	-1.81733	6.42693e-16
Fnbp1l	formin binding protein 1-like	-1.34286	0.000538204
Fzd2	frizzled class receptor 2	-1.09192	6.80804e-06
Fryl	FRY like transcription coactivator	-1.48049	1.92449e-05
Fcsk	fucose kinase	-0.974412	0.0388228
Fuz	fuzzy planar cell polarity protein	-1.34723	1.46313e-14
Fxyd1	FXYD domain-containing ion transport regulator 1	0.528544	0.0238247
Fxyd7	FXYD domain-containing ion transport regulator 7	1.55306	4.12078e-05
Fgd5	FYVE, RhoGEF and PH domain containing 5	-2.15189	0.00156457
Gps2	G protein pathway suppressor 2	-0.921614	9.28241e-05
Gpr137c	G protein-coupled receptor 137C	-1.94685	1.3175e-13
Gpr155	G protein-coupled receptor 155	-1.84371	6.09835e-12
Grk3	G protein-coupled receptor kinase 3	1.12198	0.0167257
Gpr50	G-protein-coupled receptor 50	-1.61113	0.0170834
Galr2	galanin receptor 2	-2.22617	0.00121245
Ggnbp2	gametogenetin binding protein 2	0.543692	0.0458344
Ggt7	gamma-glutamyltransferase 7	0.692004	0.0492109
Gjb2	gap junction protein, beta 2	-1.2273	0.00132337
Gata2	GATA binding protein 2	-1.69477	2.49337e-08
Gcn1	GCN1 activator of EIF2AK4	-0.994842	0.0186269
Gtf2i	general transcription factor II I	-1.30908	2.22257e-07
Gse1	genetic suppressor element 1, coiled-coil protein	-1.68427	1.84268e-05
Gphn	gephyrin	-1.69147	7.66295e-12
Gins4	GINS complex subunit 4 (Sld5 homolog)	-1.15018	7.29135e-06
Gli2	GLI-Kruppel family member GLI2	-1.21595	4.55599e-05
Gli3	GLI-Kruppel family member GLI3	-1.41363	1.41606e-05
Gldn	gliomedin	2.40369	0.00064555
Glis2	GLIS family zinc finger 2	-1.00392	0.00286161
Gmeb2	glucocorticoid modulatory element binding protein 2	-1.93265	0.000746727
Gusb	glucuronidase, beta	-1.28735	2.76219e-09
Grin3a	glutamate receptor ionotropic, NMDA3A	-1.20542	1.33331e-05
Gria2	glutamate receptor, ionotropic, AMPA2 (alpha 2)	1.18643	0.000843485
Grina	glutamate receptor, ionotropic, N-methyl D-aspartate-associated protein 1 (glutamate binding)	-0.907436	0.000833737
Glul	glutamate-ammonia ligase (glutamine synthetase)	-1.75128	2.36679e-11
Gclm	glutamate-cysteine ligase, modifier subunit	-0.781481	0.0139273
Glns-ps1	glutamine synthetase pseudogene 1	-1.53477	0.0001037
Gstm6	glutathione S-transferase, mu 6	0.54796	0.041309
Gpam	glycerol-3-phosphate acyltransferase, mitochondrial	-1.04454	0.00103803
Gpcpd1	glycerophosphocholine phosphodiesterase 1	-1.83802	4.42276e-31
Gdpd2	glycerophosphodiester phosphodiesterase domain containing 2	0.91432	0.0159953
Glycam1	glycosylation dependent cell adhesion molecule 1	2.00461	0.000107494
Golgb1	golgi autoantigen, golgin subfamily b, macrogolgin 1	1.02005	0.0453789
Gorasp1	golgi reassembly stacking protein 1	-0.905369	0.0309634
Gramd1a	GRAM domain containing 1A	-0.811171	0.0319439
Garem2	GRB2 associated regulator of MAPK1 subtype 2	-1.15194	7.70961e-06
Gcc2	GRIP and coiled-coil domain containing 2	0.908787	0.00146161
Gas6	growth arrest specific 6	-0.630367	0.0463814
Gtpbp1	GTP binding protein 1	-1.71965	5.19363e-06
Gtpbp3	GTP binding protein 3	-1.19626	0.00178599
Gdi2	guanosine diphosphate (GDP) dissociation inhibitor 2	-1.16092	9.44215e-07
Gucy1b2	guanylate cyclase 1, soluble, beta 2	1.90042	0.014237
Get1	guided entry of tail-anchored proteins factor 1	-1.05643	1.55483e-05
Hp	haptoglobin	-1.41709	0.0184725
Hsf1	heat shock factor 1	-1.00211	2.54956e-05
Hsf2	heat shock factor 2	-1.61945	0.00168722
Hhip	Hedgehog-interacting protein	-1.70025	0.0132796
Hepacam	hepatocyte cell adhesion molecule	-0.724844	0.00810778
Hes5	hes family bHLH transcription factor 5	1.15657	2.05684e-09
Hnrnpl	heterogeneous nuclear ribonucleoprotein L	-1.64018	3.19276e-11
Hnrnpul1	heterogeneous nuclear ribonucleoprotein U-like 1	-1.53646	1.47758e-08
Hid1	HID1 domain containing	-2.23377	2.60302e-11
Hpcal4	hippocalcin-like 4	-1.36771	0.0192503
Hdac4	histone deacetylase 4	-1.40963	1.11953e-19
Hdac9	histone deacetylase 9	-1.08838	0.0141198
Hipk2	homeodomain interacting protein kinase 2	-0.991174	0.000372494
Hcfc1	host cell factor C1	-1.86594	2.25232e-15
Hyls1	HYLS1, centriolar and ciliogenesis associated	-1.57887	0.0497764
Hif3a	hypoxia inducible factor 3, alpha subunit	-1.40293	0.0184604
Hyou1	hypoxia up-regulated 1	-1.70035	9.46128e-06
Igdcc4	immunoglobulin superfamily, DCC subclass, member 4	-1.3653	1.31807e-06
Igsf3	immunoglobulin superfamily, member 3	-0.999378	0.0117172
Impact	impact, RWD domain protein	-0.881853	0.00151438
Ipo9	importin 9	-0.940542	0.000770345
Inhba	inhibin beta-A	1.12615	0.0163819
Id3	inhibitor of DNA binding 3	0.61678	0.0406069
Itpr2	inositol 1,4,5-triphosphate receptor 2	-1.57748	1.1564e-12
Itpr1	inositol 1,4,5-trisphosphate receptor 1	-1.12333	0.0492109
Impad1	inositol monophosphatase domain containing 1	-2.22342	1.35504e-36
Inppl1	inositol polyphosphate phosphatase-like 1	-2.01171	1.02779e-09
Inpp5b	inositol polyphosphate-5-phosphatase B	-1.36944	3.73584e-05
Insig1	insulin induced gene 1	-0.732418	0.046135
Insr	insulin receptor	-2.39445	3.09685e-10
Irs2	insulin receptor substrate 2	-1.64195	4.30085e-13
Ints4	integrator complex subunit 4	-0.899732	0.00299973
Itga1	integrin alpha 1	-1.58517	1.09983e-09
Itga3	integrin alpha 3	-1.36134	0.000464933
Itga7	integrin alpha 7	-0.880475	0.00144421
Itgb8	integrin beta 8	-1.53982	3.65678e-09
Ifitm10	interferon induced transmembrane protein 10	1.75485	0.0245523
Il33	interleukin 33	0.639506	0.0336022
Il6st	interleukin 6 signal transducer	-1.36011	2.86817e-11
Iqsec1	IQ motif and Sec7 domain 1	-0.874307	0.00165666
Iars	isoleucine-tRNA synthetase	-1.20801	0.00518608
Jkamp	JNK1/MAPK8-associated membrane protein	-1.15145	9.50701e-06
Jmjd1c	jumonji domain containing 1C	-1.02952	0.00071504
Jup	junction plakoglobin	-1.25489	0.00430046
Jcad	junctional cadherin 5 associated	-1.64795	2.8728e-07
Kat5	K(lysine) acetyltransferase 5	-0.814477	0.0176513
Kat6a	K(lysine) acetyltransferase 6A	-1.65396	4.59379e-06
Kdelr2	KDEL (Lys-Asp-Glu-Leu) endoplasmic reticulum protein retention receptor 2	-0.978959	0.00052919
Kdm3b	KDM3B lysine (K)-specific demethylase 3B	-1.34863	1.68512e-09
Klhdc2	kelch domain containing 2	-1.23173	9.19467e-08
Klhdc7a	kelch domain containing 7A	-0.950843	0.00218505
Klhl36	kelch-like 36	-1.25127	1.80793e-06
Klhl40	kelch-like 40	-1.74577	0.0246462
Klhl8	kelch-like 8	-1.74348	3.89442e-06
Klhl9	kelch-like 9	-0.764554	0.0175966
Khk	ketohexokinase	0.71875	0.00632871
Kif1c	kinesin family member 1C	-1.37872	0.00712256
Kif21a	kinesin family member 21A	0.742287	0.010574
Kif5a	kinesin family member 5A	1.24346	0.0266883
Kirrel2	kirre like nephrin family adhesion molecule 2	-1.11756	0.00219291
Klf12	Kruppel-like factor 12	-2.07178	2.7814e-32
Larp1	La ribonucleoprotein domain family, member 1	-1.65051	1.23542e-08
Lamc3	laminin gamma 3	-0.962438	0.00394212
Lamc1	laminin, gamma 1	-1.07667	0.0154299
Ltbp4	latent transforming growth factor beta binding protein 4	-1.83634	2.11309e-08
Lxn	latexin	0.733208	0.000566633
Lgals1	lectin, galactose binding, soluble 1	0.655458	0.0241295
Lgals3	lectin, galactose binding, soluble 3	0.767127	0.0453046
Lmln	leishmanolysin-like (metallopeptidase M8 family)	-1.52002	0.0324964
Lrfn3	leucine rich repeat and fibronectin type III domain containing 3	-1.43655	0.00323185
Lrrc2	leucine rich repeat containing 2	-1.09489	0.00010865
Lrrc8b	leucine rich repeat containing 8 family, member B	-2.58036	3.01622e-28
Lrrc8c	leucine rich repeat containing 8 family, member C	-1.17715	1.29367e-05
Lrrtm1	leucine rich repeat transmembrane neuronal 1	-1.56827	0.0162607
Lgr6	leucine-rich repeat-containing G protein-coupled receptor 6	-1.20739	9.22854e-06
Lrig2	leucine-rich repeats and immunoglobulin-like domains 2	-0.94406	0.0117023
Lztr1	leucine-zipper-like transcriptional regulator, 1	-1.21709	1.99268e-06
Lars2	leucyl-tRNA synthetase, mitochondrial	-1.5505	2.88561e-05
Lcor	ligand dependent nuclear receptor corepressor	-1.11613	0.00989221
Lnx2	ligand of numb-protein X 2	-1.65954	0.00576478
Lims1	LIM and senescent cell antigen-like domains 1	0.659942	0.00441452
Ldb1	LIM domain binding 1	-0.65583	0.00436787
Lmo1	LIM domain only 1	0.647273	0.0324393
Limk2	LIM motif-containing protein kinase 2	-0.886316	0.0139033
Lrp1	low density lipoprotein receptor-related protein 1	-1.49612	3.27773e-07
Lrp4	low density lipoprotein receptor-related protein 4	-1.09998	0.00792561
Luc7l3	LUC7-like 3 (S. cerevisiae)	0.840823	0.013992
Ly6g6c	lymphocyte antigen 6 complex, locus G6C	-1.996	0.00727915
Lef1	lymphoid enhancer binding factor 1	-0.852752	0.0475261
Lyn	LYN proto-oncogene, Src family tyrosine kinase	-1.51714	0.00264764
Kdm2b	lysine (K)-specific demethylase 2B	-1.24766	0.0473105
Kdm4a	lysine (K)-specific demethylase 4A	-1.81863	1.07588e-09
Kdm5b	lysine (K)-specific demethylase 5B	-1.45659	1.08383e-12
Kdm5d	lysine (K)-specific demethylase 5D	-1.37668	0.00371307
Kmt2d	lysine (K)-specific methyltransferase 2D	-1.64615	4.46139e-09
Kmt2e	lysine (K)-specific methyltransferase 2E	0.77856	0.0154599
Lpcat4	lysophosphatidylcholine acyltransferase 4	-1.26203	7.6045e-05
Mfsd10	major facilitator superfamily domain containing 10	0.688261	0.0184725
Mfsd9	major facilitator superfamily domain containing 9	1.24166	0.0473105
Mkrn2os	makorin, ring finger protein 2, opposite strand	1.86746	0.0149736
Mdga1	MAM domain containing glycosylphosphatidylinositol anchor 1	-1.48422	0.000871198
Mrc2	mannose receptor, C type 2	-0.970355	0.0297902
Man2a2	mannosidase 2, alpha 2	-1.39525	1.63063e-08
Man2b2	mannosidase 2, alpha B2	-1.17452	0.00052919
Man1a2	mannosidase, alpha, class 1A, member 2	-1.46569	3.65678e-09
Man1b1	mannosidase, alpha, class 1B, member 1	-1.01711	0.0453684
Mcrip2	MAPK regulated corepressor interacting protein 2	0.451332	0.0421995
Mmp15	matrix metallopeptidase 15	-1.29056	0.000831311
Mga	MAX gene associated	1.13027	0.0328143
Mtor	mechanistic target of rapamycin kinase	-1.34119	5.78856e-05
Med18	mediator complex subunit 18	-0.913816	0.0306426
Med23	mediator complex subunit 23	-1.46087	0.00254308
Med25	mediator complex subunit 25	-0.876503	0.00541176
Memo1	mediator of cell motility 1	-0.932911	0.00168966
Meis2	Meis homeobox 2	-1.06723	0.000495621
Meis3	Meis homeobox 3	-0.75599	0.0204328
Mitf	melanogenesis associated transcription factor	-2.36017	3.99492e-07
Magee1	melanoma antigen, family E, 1	-1.37396	2.71014e-08
Mpp3	membrane protein, palmitoylated 3 (MAGUK p55 subfamily member 3)	-1.41182	0.019821
Mpp5	membrane protein, palmitoylated 5 (MAGUK p55 subfamily member 5)	1.14532	9.72413e-07
Mpp6	membrane protein, palmitoylated 6 (MAGUK p55 subfamily member 6)	0.795589	0.0142329
Mbtps1	membrane-bound transcription factor peptidase, site 1	-0.812078	0.0169505
Ms4a4a	membrane-spanning 4-domains, subfamily A, member 4A	1.14971	0.0279506
Ms4a7	membrane-spanning 4-domains, subfamily A, member 7	0.980173	0.0375045
Mn1	meningioma 1	-2.39686	4.09092e-05
Mest	mesoderm specific transcript	-1.31775	0.0054193
Mpped1	metallophosphoesterase domain containing 1	-1.815	2.83044e-07
Msrb3	methionine sulfoxide reductase B3	-1.68774	8.92875e-05
Mbd5	methyl-CpG binding domain protein 5	-2.1063	8.38447e-06
Mir6236	microRNA 6236	-1.86652	0.000559356
Micall1	microtubule associated monooxygenase, calponin and LIM domain containing -like 1	-1.45995	6.51534e-05
Mast2	microtubule associated serine/threonine kinase 2	-2.05124	4.80741e-07
Mast4	microtubule associated serine/threonine kinase family member 4	-1.54654	0.000114852
Midn	midnolin	-2.13665	6.07514e-05
Mcm2	minichromosome maintenance complex component 2	-1.20607	0.0150537
Mink1	misshapen-like kinase 1 (zebrafish)	-1.52948	2.52622e-06
Mcu	mitochondrial calcium uniporter	-2.0049	9.27529e-13
Mrpl38	mitochondrial ribosomal protein L38	0.55007	0.0356829
Mrpl55	mitochondrial ribosomal protein L55	0.5742	0.0368912
Mrps26	mitochondrial ribosomal protein S26	0.553617	0.0397407
Mapk1	mitogen-activated protein kinase 1	-1.9694	4.92968e-24
Mapk4	mitogen-activated protein kinase 4	-1.88746	1.33362e-13
Mapk6	mitogen-activated protein kinase 6	-2.25485	5.34861e-29
Map3k4	mitogen-activated protein kinase kinase kinase 4	-1.07284	0.0448502
Mlxip	MLX interacting protein	-1.35682	4.52938e-06
Mlxipl	MLX interacting protein-like	-1.15034	0.020188
Mob3b	MOB kinase activator 3B	-1.83194	5.20069e-06
Msn	moesin	-0.785707	0.0011537
Mon1a	MON1 homolog A, secretory traffciking associated	-0.863377	0.049258
Mon1b	MON1 homolog B, secretory traffciking associated	-1.1391	0.00940009
Mon2	MON2 homolog, regulator of endosome to Golgi trafficking	-1.5078	7.04008e-10
Msx1	msh homeobox 1	0.680261	0.0114107
Mtss1	MTSS I-BAR domain containing 1	-1.51765	0.000333426
Mtss2	MTSS I-BAR domain containing 2	-1.19944	2.26536e-05
Megf8	multiple EGF-like-domains 8	-1.3138	1.57554e-05
Mvb12b	multivesicular body subunit 12B	-1.64783	5.04364e-07
Msi1	musashi RNA-binding protein 1	-1.38986	0.000692502
Mbnl1	muscleblind like splicing factor 1	-1.35451	2.6489e-05
Mysm1	myb-like, SWIRM and MPN domains 1	1.14637	0.0311102
Myc	myelocytomatosis oncogene	-1.4181	0.000135965
Mrtfb	myocardin related transcription factor B	-1.53534	1.13986e-08
Mef2d	myocyte enhancer factor 2D	-1.72845	2.86684e-10
Myo1d	myosin ID	-2.236	4.85528e-14
Myo6	myosin VI	0.897413	5.47299e-05
Myo10	myosin X	-1.44331	1.06431e-05
Myh15	myosin, heavy chain 15	0.962739	0.0224897
Myh9	myosin, heavy polypeptide 9, non-muscle	-1.47461	4.3363e-08
Mtmr2	myotubularin related protein 2	-0.941754	0.021963
Mtmr4	myotubularin related protein 4	-1.34993	0.0232595
Nat8l	N-acetyltransferase 8-like	-1.5322	1.57743e-06
Ndst1	N-deacetylase/N-sulfotransferase (heparan glucosaminyl) 1	-1.74079	3.59347e-14
Ndst3	N-deacetylase/N-sulfotransferase (heparan glucosaminyl) 3	1.75841	0.0245866
Nsf	N-ethylmaleimide sensitive fusion protein	-1.70347	1.27601e-09
Mpg	N-methylpurine-DNA glycosylase	0.802367	0.0154769
Ndrg4	N-myc downstream regulated gene 4	-1.10181	0.000418585
Sgsh	N-sulfoglucosamine sulfohydrolase (sulfamidase)	-1.57614	2.25503e-05
Ndor1	NADPH dependent diflavin oxidoreductase 1	-1.3598	0.00199896
Napsa	napsin A aspartic peptidase	2.65751	9.62782e-05
Npr1	natriuretic peptide receptor 1	-1.83283	0.0202129
Nktr	natural killer tumor recognition sequence	1.59372	3.1016e-05
Nectin1	nectin cell adhesion molecule 1	-1.62774	0.038217
Nectin4	nectin cell adhesion molecule 4	-1.5991	0.0499588
Neil2	nei like 2 (E. coli)	-2.32913	0.000736969
Nphs1os	nephrosis 1 homolog, nephrin, opposite strand	-1.65165	1.15286e-06
Nedd9	neural precursor cell expressed, developmentally down-regulated gene 9	-1.45913	6.22321e-11
Nxph4	neurexophilin 4	-1.41636	0.0113894
Nrcam	neuronal cell adhesion molecule	-0.999083	4.38053e-06
Negr1	neuronal growth regulator 1	-1.03741	0.000171127
Ngef	neuronal guanine nucleotide exchange factor	-1.00329	8.59247e-05
Npas2	neuronal PAS domain protein 2	-1.02757	0.0225381
Npas3	neuronal PAS domain protein 3	-1.58679	3.84733e-10
Nyap1	neuronal tyrosine-phosphorylated phosphoinositide 3-kinase adaptor 1	-1.11816	0.0492174
Nnat	neuronatin	0.473271	0.0330372
Nts	neurotensin	1.2843	0.0103501
Ntm	neurotrimin	0.643448	0.0277722
Nkap	NFKB activating protein	1.1112	0.0403887
Nhlrc2	NHL repeat containing 2	0.973633	0.0492109
Nhp2	NHP2 ribonucleoprotein	0.512493	0.0492109
Nmnat2	nicotinamide nucleotide adenylyltransferase 2	-1.87056	7.00142e-05
Nos1ap	nitric oxide synthase 1 (neuronal) adaptor protein	-1.96379	3.17317e-11
Nos3	nitric oxide synthase 3, endothelial cell	-1.69692	2.05379e-06
Nprl3	nitrogen permease regulator-like 3	-1.04648	4.27558e-05
Nop56	NOP56 ribonucleoprotein	0.696607	0.0021441
Notch1	notch 1	-1.754	6.26625e-08
Notch2	notch 2	-2.19493	2.29465e-18
Notch3	notch 3	-1.63899	1.96433e-05
Npc1	NPC intracellular cholesterol transporter 1	-1.71166	3.87872e-08
Sp100	nuclear antigen Sp100	-1.0041	0.0225381
Naif1	nuclear apoptosis inducing factor 1	-1.94682	1.17772e-19
Naf1	nuclear assembly factor 1 ribonucleoprotein	-1.09843	0.00819118
Nfatc1	nuclear factor of activated T cells, cytoplasmic, calcineurin dependent 1	-1.56257	9.1363e-06
Nfatc2	nuclear factor of activated T cells, cytoplasmic, calcineurin dependent 2	-1.65177	0.0315451
Pom121	nuclear pore membrane protein 121	-1.4785	0.00692763
Ncor1	nuclear receptor co-repressor 1	0.930585	4.96116e-07
Ncor2	nuclear receptor co-repressor 2	-1.20345	0.000341868
Ncoa2	nuclear receptor coactivator 2	-1.62384	4.73678e-06
Ncoa4	nuclear receptor coactivator 4	-1.90003	3.7211e-14
Ncoa4-ps	nuclear receptor coactivator 4, pseudogene	-1.82949	0.000411791
Nr3c1	nuclear receptor subfamily 3, group C, member 1	0.690694	0.0020615
Nr3c2	nuclear receptor subfamily 3, group C, member 2	-1.0219	0.00290587
Nsrp1	nuclear speckle regulatory protein 1	0.789856	0.0266869
Nup133	nucleoporin 133	-1.25018	0.00164892
Nup188	nucleoporin 188	-1.32932	0.0429788
Nup62cl	nucleoporin 62 C-terminal like	-1.34412	0.0140331
Nudcd3	NudC domain containing 3	-1.08597	2.9567e-07
Nynrin	NYN domain and retroviral integrase containing	-1.21406	0.000181179
Ogt	O-linked N-acetylglucosamine (GlcNAc) transferase (UDP-N-acetylglucosamine:polypeptide-N-acetylglucosaminyl transferase)	-1.89815	1.17772e-19
Obsl1	obscurin-like 1	-1.38157	0.000584465
Ocrl	OCRL, inositol polyphosphate-5-phosphatase	-1.49759	5.69504e-05
Odr4	odr4 GPCR localization factor homolog	0.709415	0.00889715
Osmr	oncostatin M receptor	-1.01491	0.0140331
Otud5	OTU domain containing 5	-0.839268	0.00429095
Odf3	outer dense fiber of sperm tails 3	1.77609	0.0233622
Ogdhl	oxoglutarate dehydrogenase-like	-2.31192	5.68832e-34
Osbp2	oxysterol binding protein 2	-2.30134	1.80669e-05
Pilra	paired immunoglobin-like type 2 receptor alpha	-1.67226	0.0417291
Prrx2	paired related homeobox 2	1.2274	0.028005
Pan2	PAN2 poly(A) specific ribonuclease subunit	-1.5326	1.71771e-05
Panx1	pannexin 1	-1.12616	0.047458
Pard3b	par-3 family cell polarity regulator beta	1.18644	0.0225381
Pnpla6	patatin-like phospholipase domain containing 6	-1.33394	8.19123e-07
Peg13	paternally expressed 13	-1.03636	0.00985662
Paxbp1	PAX3 and PAX7 binding protein 1	0.92932	0.0216042
Pdlim3	PDZ and LIM domain 3	-1.52594	1.00031e-05
Pdlim5	PDZ and LIM domain 5	-0.835103	0.00483527
Pdzd2	PDZ domain containing 2	-1.39445	0.00116494
Pcnx3	pecanex homolog 3	-0.887842	0.0334282
Pm20d1	peptidase M20 domain containing 1	-1.15473	0.0237171
Padi2	peptidyl arginine deiminase, type II	-1.47608	0.000247909
Ptrh1	peptidyl-tRNA hydrolase 1 homolog	1.11108	0.031867
Per1	period circadian clock 1	-1.65634	5.59096e-07
Hspg2	perlecan (heparan sulfate proteoglycan 2)	-2.26138	2.43569e-10
Prxl2c	peroxiredoxin like 2C	-1.83539	1.2206e-21
Perp	PERP, TP53 apoptosis effector	-0.578294	0.00461443
Phf19	PHD finger protein 19	-1.38647	0.0175966
Phactr2	phosphatase and actin regulator 2	-1.65803	9.88039e-19
Pten	phosphatase and tensin homolog	-0.673695	0.0125063
Pi4kb	phosphatidylinositol 4-kinase beta	-1.06304	0.0309638
Pigq	phosphatidylinositol glycan anchor biosynthesis, class Q	-0.99103	0.000118211
Pigt	phosphatidylinositol glycan anchor biosynthesis, class T	-1.81525	5.4964e-12
Pitpnm2	phosphatidylinositol transfer protein, membrane-associated 2	-1.0764	0.00339646
Prex1	phosphatidylinositol-3,4,5-trisphosphate-dependent Rac exchange factor 1	-1.21209	6.2823e-08
Prex2	phosphatidylinositol-3,4,5-trisphosphate-dependent Rac exchange factor 2	1.09567	9.22854e-06
Pde12	phosphodiesterase 12	-1.44203	5.02125e-09
Pde3b	phosphodiesterase 3B, cGMP-inhibited	-1.54796	0.0117292
Pde4c	phosphodiesterase 4C, cAMP specific	-1.34792	0.00239716
Pde4dip	phosphodiesterase 4D interacting protein (myomegalin)	-0.808653	0.0120116
Pde7b	phosphodiesterase 7B	-1.74011	0.00143298
Pik3r1	phosphoinositide-3-kinase regulatory subunit 1	-2.01141	1.03257e-13
Pla1a	phospholipase A1 member A	-1.23157	4.8225e-06
Pla2g12a	phospholipase A2, group XIIA	0.540054	0.0429077
Plbd2	phospholipase B domain containing 2	-1.63282	3.48724e-16
Plcl1	phospholipase C-like 1	-1.7536	5.42691e-15
Plcb1	phospholipase C, beta 1	-1.08758	0.000439428
Pld4	phospholipase D family, member 4	-1.10755	0.000592255
Pfas	phosphoribosylformylglycinamidine synthase (FGAR amidotransferase)	-1.30122	3.04747e-07
Phkb	phosphorylase kinase beta	-1.09379	8.60653e-06
Pter	phosphotriesterase related	0.97265	0.0115848
Phyhip	phytanoyl-CoA hydroxylase interacting protein	-2.17937	5.2762e-11
Pclo	piccolo (presynaptic cytomatrix protein)	-1.59841	4.99995e-06
Pnn	pinin	0.802089	0.00667454
Pear1	platelet endothelial aggregation receptor 1	-1.52788	0.000112195
Plekhg3	pleckstrin homology domain containing, family G (with RhoGef domain) member 3	-1.2548	0.034791
Plekhg5	pleckstrin homology domain containing, family G (with RhoGef domain) member 5	-1.2778	0.0344785
Plekho2	pleckstrin homology domain containing, family O member 2	-0.879477	0.0216042
Phlda3	pleckstrin homology like domain, family A, member 3	0.642364	0.0387311
Plagl1	pleiomorphic adenoma gene-like 1	-1.84064	1.73735e-05
Plxna1	plexin A1	-1.5618	0.000588339
Plxna4	plexin A4	-1.87396	7.86869e-07
Pnmal1	PNMA-like 1	-1.3769	0.0291912
Podxl	podocalyxin-like	-2.19827	8.37375e-18
Parp3	poly (ADP-ribose) polymerase family, member 3	0.857129	0.0020759
Pmf1	polyamine-modulated factor 1	0.787543	0.0372928
Pkd1	polycystin 1, transient receptor poteintial channel interacting	-1.86191	1.64849e-08
Phc1	polyhomeotic 1	-1.21036	0.000568199
Pola2	polymerase (DNA directed), alpha 2	-0.892792	0.00727884
Polr2a	polymerase (RNA) II (DNA directed) polypeptide A	-2.06321	2.52943e-11
Pnkp	polynucleotide kinase 3'- phosphatase	0.581294	0.0154864
Galnt2	polypeptide N-acetylgalactosaminyltransferase 2	-1.54137	0.0475651
Kcnk3	potassium channel, subfamily K, member 3	-1.27616	0.0273961
Kcnn3	potassium intermediate/small conductance calcium-activated channel, subfamily N, member 3	-1.61243	2.79859e-07
Kcnd2	potassium voltage-gated channel, Shal-related family, member 2	1.35735	0.0232595
Kcnd3	potassium voltage-gated channel, Shal-related family, member 3	-1.33889	0.000340871
Kcng1	potassium voltage-gated channel, subfamily G, member 1	-2.5535	1.44746e-07
Prdm16	PR domain containing 16	-1.53955	1.57992e-06
Prdm5	PR domain containing 5	-0.592938	0.0431689
Prpf31	pre-mRNA processing factor 31	0.510684	0.0205228
Prpf40a	pre-mRNA processing factor 40A	0.893758	0.00423081
Prpf4b	pre-mRNA processing factor 4B	0.734449	0.0291312
Plod2	procollagen lysine, 2-oxoglutarate 5-dioxygenase 2	-1.60913	0.00440323
Pdcd6ip	programmed cell death 6 interacting protein	-1.41707	1.35674e-06
Proser1	proline and serine rich 1	-1.62644	2.86614e-08
Prr12	proline rich 12	-1.33769	0.00127095
Prr14	proline rich 14	-0.659911	0.0065605
Prr5	proline rich 5 (renal)	-1.16574	0.00031083
Prrc2a	proline-rich coiled-coil 2A	-1.31828	8.05947e-05
Prrc2b	proline-rich coiled-coil 2B	-1.42397	7.76353e-07
Pelp1	proline, glutamic acid and leucine rich protein 1	-1.892	3.09847e-05
P3h1	prolyl 3-hydroxylase 1	-1.04409	0.00969439
Ptges3	prostaglandin E synthase 3	-0.716746	0.00450141
Psmd11	proteasome (prosome, macropain) 26S subunit, non-ATPase, 11	0.647053	0.00197382
Psme1	proteasome (prosome, macropain) activator subunit 1 (PA28 alpha)	0.59036	0.0240017
Pot1a	protection of telomeres 1A	-1.48559	1.54035e-06
Prkch	protein kinase C, eta	-1.77365	0.000616944
Prkaa1	protein kinase, AMP-activated, alpha 1 catalytic subunit	-1.93529	1.49021e-08
Prkar1a	protein kinase, cAMP dependent regulatory, type I, alpha	-1.41553	2.4688e-13
Ppp1r16b	protein phosphatase 1, regulatory subunit 16B	-1.88631	1.20662e-07
Ppp1r3g	protein phosphatase 1, regulatory subunit 3G	-0.691437	0.016488
Ppp1r9b	protein phosphatase 1, regulatory subunit 9B	-0.937287	0.0355315
Ppm1b	protein phosphatase 1B, magnesium dependent, beta isoform	-1.65196	6.72104e-11
Ppp2r3a	protein phosphatase 2, regulatory subunit B'', alpha	0.841721	0.0417291
Ppp3r1	protein phosphatase 3, regulatory subunit B, alpha isoform (calcineurin B, type I)	-2.34503	1.17772e-19
Ppp4r3a	protein phosphatase 4 regulatory subunit 3A	-0.709924	0.0459779
Ptpn21	protein tyrosine phosphatase, non-receptor type 21	-1.13101	0.0322545
Ptpn23	protein tyrosine phosphatase, non-receptor type 23	-1.2526	0.0166709
Ptpn4	protein tyrosine phosphatase, non-receptor type 4	-1.40023	0.000566633
Ptpn9	protein tyrosine phosphatase, non-receptor type 9	-1.38738	4.59846e-08
Ptprf	protein tyrosine phosphatase, receptor type, F	-1.0598	0.00246701
Pomt2	protein-O-mannosyltransferase 2	-1.00296	0.000422964
Pcdh1	protocadherin 1	-0.865302	0.0259186
Pcdh18	protocadherin 18	-1.00327	0.00727884
Pcdh19	protocadherin 19	-1.13227	0.0395231
Pcdh9	protocadherin 9	0.96638	0.0134852
Pcdhb7	protocadherin beta 7	1.0872	0.0150537
Pcdhga7	protocadherin gamma subfamily A, 7	-2.25566	4.19979e-21
Pcdhgb7	protocadherin gamma subfamily B, 7	-1.19206	4.23018e-05
Pcdhgc5	protocadherin gamma subfamily C, 5	-1.78007	3.45237e-06
Prune2	prune homolog 2	-1.58634	5.61167e-05
Pptc7	PTC7 protein phosphatase homolog	-1.81262	1.49707e-06
Ptk2	PTK2 protein tyrosine kinase 2	-1.03711	9.14733e-07
Ptk7	PTK7 protein tyrosine kinase 7	-0.884947	0.0250894
Pxk	PX domain containing serine/threonine kinase	-1.28912	1.88928e-08
Pdxk	pyridoxal (pyridoxine, vitamin B6) kinase	-1.69039	1.08989e-05
Pdxdc1	pyridoxal-dependent decarboxylase domain containing 1	-0.676211	0.0438325
Rab11fip1	RAB11 family interacting protein 1 (class I)	-1.89416	2.08649e-06
Rab11fip5	RAB11 family interacting protein 5 (class I)	-1.70514	1.0499e-07
Rab3gap2	RAB3 GTPase activating protein subunit 2	-1.76281	8.14217e-05
Rab34	RAB34, member RAS oncogene family	0.65195	0.00182575
Rab38	RAB38, member RAS oncogene family	-2.50173	0.000322809
Rab3il1	RAB3A interacting protein (rabin3)-like 1	-1.16211	3.27773e-07
Rab5b	RAB5B, member RAS oncogene family	-0.875858	0.0102643
Rab8b	RAB8B, member RAS oncogene family	-1.56582	0.000566633
Rabep1	rabaptin, RAB GTPase binding effector protein 1	0.615052	0.0228643
Rad18	RAD18 E3 ubiquitin protein ligase	1.86274	0.00820307
Rad23b	RAD23 homolog B, nucleotide excision repair protein	-1.55436	4.72763e-07
Ralgapa1	Ral GTPase activating protein, alpha subunit 1	-1.36376	0.000472875
Ralgapb	Ral GTPase activating protein, beta subunit (non-catalytic)	-1.83879	6.32223e-09
Rgl1	ral guanine nucleotide dissociation stimulator,-like 1	-1.67136	8.15692e-12
Ranbp10	RAN binding protein 10	-1.58002	1.52657e-05
Rap1gap	Rap1 GTPase-activating protein	-1.02342	0.00237614
Rin3	Ras and Rab interactor 3	-1.15897	0.0372652
Rassf4	Ras association (RalGDS/AF-6) domain family member 4	-1.6054	7.15835e-05
Rhob	ras homolog family member B	-1.64324	3.27773e-07
Rasl10a	RAS-like, family 10, member A	1.66764	0.0370059
Rasgrp3	RAS, guanyl releasing protein 3	-2.32605	2.64047e-21
Rasgef1b	RasGEF domain family, member 1B	-1.74209	1.43068e-05
Rbl1	RB transcriptional corepressor like 1	-2.30667	3.72224e-07
Rtp1	receptor transporter protein 1	-1.76329	0.00109544
Ror1	receptor tyrosine kinase-like orphan receptor 1	-2.13101	1.41347e-09
Rprd1b	regulation of nuclear pre-mRNA domain containing 1B	-1.20775	3.12624e-06
Rgs3	regulator of G-protein signaling 3	-1.45584	0.000246414
Rfx3	regulatory factor X, 3 (influences HLA class II expression)	-2.09434	1.6271e-11
Rras	related RAS viral (r-ras) oncogene	0.465299	0.0477011
Rgma	repulsive guidance molecule family member A	-0.701227	0.0231439
Rcor1	REST corepressor 1	-1.83512	8.23445e-05
Rara	retinoic acid receptor, alpha	-1.95077	7.9727e-08
Rxra	retinoid X receptor alpha	-1.78584	0.000324539
Rdh10	retinol dehydrogenase 10 (all-trans)	-1.09121	1.49707e-06
Rdh12	retinol dehydrogenase 12	1.3812	0.00711458
Rev1	REV1, DNA directed polymerase	1.26736	0.0375362
Reck	reversion-inducing-cysteine-rich protein with kazal motifs	-1.58901	0.000444893
Ripor1	RHO family interacting cell polarization regulator 1	-1.25794	0.000355546
Arhgap23	Rho GTPase activating protein 23	-1.47394	0.000125501
Arhgap26	Rho GTPase activating protein 26	-1.66813	4.00402e-15
Arhgap32	Rho GTPase activating protein 32	-1.55111	7.19114e-06
Arhgap35	Rho GTPase activating protein 35	-1.38772	5.39609e-05
Arhgef10l	Rho guanine nucleotide exchange factor (GEF) 10-like	-1.22817	7.4799e-05
Arhgef17	Rho guanine nucleotide exchange factor (GEF) 17	-0.924709	0.0141198
Arhgef7	Rho guanine nucleotide exchange factor (GEF7)	0.897689	0.0178632
Rock2	Rho-associated coiled-coil containing protein kinase 2	1.00528	0.0184604
Rhobtb1	Rho-related BTB domain containing 1	-1.68906	0.000599398
Arhgef2	rho/rac guanine nucleotide exchange factor (GEF) 2	-2.06985	4.64838e-18
Rhbdf2	rhomboid 5 homolog 2	-1.69884	0.0145778
Ric3	RIC3 acetylcholine receptor chaperone	-1.19333	0.000464933
Rc3h1	RING CCCH (C3H) domains 1	-1.42144	0.013188
Rnf111	ring finger 111	-1.2358	0.0188769
Rnf123	ring finger protein 123	-1.8633	6.60195e-20
Rnf13	ring finger protein 13	-1.61534	9.27064e-09
Rnf145	ring finger protein 145	-1.79538	1.14093e-14
Rnf182	ring finger protein 182	0.997044	0.00430046
Rnf19a	ring finger protein 19A	-1.50371	2.05683e-05
Rnf24	ring finger protein 24	-1.06682	0.016376
Rnf44	ring finger protein 44	-1.62058	2.36332e-09
Rybp	RING1 and YY1 binding protein	-1.65885	0.00648791
Rbm25	RNA binding motif protein 25	0.789759	0.023655
Rbm5	RNA binding motif protein 5	0.750561	0.0236176
Rbms1	RNA binding motif, single stranded interacting protein 1	-0.709748	0.0271174
Rpap1	RNA polymerase II associated protein 1	-1.52164	0.00151793
Src	Rous sarcoma oncogene	-1.19686	0.00190802
Rictor	RPTOR independent companion of MTOR, complex 2	-1.6769	1.07156e-18
Rusc2	RUN and SH3 domain containing 2	-1.42687	0.00396907
Runx1t1	RUNX1 translocation partner 1	-0.909841	0.0409689
Ruvbl2	RuvB-like protein 2	-1.15243	6.4342e-07
Scaper	S phase cyclin A-associated protein in the ER	1.11567	0.0134504
Ahcyl2	S-adenosylhomocysteine hydrolase-like 2	-1.51909	7.88545e-07
S100a6	S100 calcium binding protein A6 (calcyclin)	0.799449	0.0453046
Sun2	Sad1 and UNC84 domain containing 2	-1.15034	0.025757
Sik1	salt inducible kinase 1	-1.92679	0.000427366
Sik2	salt inducible kinase 2	-1.42019	9.22242e-06
Slmap	sarcolemma associated protein	-1.13881	0.00206811
Sostdc1	sclerostin domain containing 1	1.35896	0.00523577
Scyl1	SCY1-like 1 (S. cerevisiae)	-0.908064	0.000282637
Sec16a	SEC16 homolog A, endoplasmic reticulum export factor	-1.12926	0.00437086
Sec24c	Sec24 related gene family, member C (S. cerevisiae)	-1.01023	0.00831824
Sec24d	Sec24 related gene family, member D (S. cerevisiae)	-1.43178	0.000223378
Sec31a	Sec31 homolog A (S. cerevisiae)	-1.60723	6.91366e-07
Sec63	SEC63-like (S. cerevisiae)	0.823291	0.0330372
Secisbp2	SECIS binding protein 2	1.1734	0.0179442
Secisbp2l	SECIS binding protein 2-like	0.650552	0.0397407
Sparc	secreted acidic cysteine rich glycoprotein	0.448076	0.0293395
Sel1l	sel-1 suppressor of lin-12-like (C. elegans)	-1.76506	6.20991e-14
Sema4b	sema domain, immunoglobulin domain (Ig), transmembrane domain (TM) and short cytoplasmic domain, (semaphorin) 4B	-1.57948	1.30313e-05
Sema5a	sema domain, seven thrombospondin repeats (type 1 and type 1-like), transmembrane domain (TM) and short cytoplasmic domain, (semaphorin) 5A	-1.58381	0.00559366
Sema6d	sema domain, transmembrane domain (TM), and cytoplasmic domain, (semaphorin) 6D	-1.61865	6.63386e-10
Septin11	septin 11	-0.802205	6.66795e-05
Septin8	septin 8	-0.794314	0.00146391
Septin9	septin 9	-1.07561	0.00106907
Serpina3n	serine (or cysteine) peptidase inhibitor, clade A, member 3N	1.85842	1.93357e-15
Scpep1	serine carboxypeptidase 1	-1.46536	4.25132e-10
Serhl	serine hydrolase-like	0.81686	0.00226406
Srrm4	serine/arginine repetitive matrix 4	-1.41017	0.0271712
Stk35	serine/threonine kinase 35	-1.50487	0.00113183
Stk36	serine/threonine kinase 36	-1.82815	1.33331e-05
Sertad2	SERTA domain containing 2	-1.07842	0.00820307
Sbf1	SET binding factor 1	-1.85155	1.70895e-06
Setd1b	SET domain containing 1B	-1.84433	3.45237e-06
Setd5	SET domain containing 5	-1.97474	5.82161e-09
Sft2d2	SFT2 domain containing 2	-0.91353	0.00232331
Sh2b1	SH2B adaptor protein 1	-1.12577	1.74828e-06
Sh2b3	SH2B adaptor protein 3	-1.75214	5.89946e-13
Shank3	SH3 and multiple ankyrin repeat domains 3	-1.75171	0.00342425
Sh3bp5l	SH3 binding domain protein 5 like	-0.720978	0.0371452
Sh3rf1	SH3 domain containing ring finger 1	-2.24804	1.72485e-09
Sh3d19	SH3 domain protein D19	-1.9155	5.02125e-09
Sh3bp2	SH3-domain binding protein 2	-2.169	2.98097e-05
Sidt2	SID1 transmembrane family, member 2	-1.31605	4.74652e-13
Sfxn3	sideroflexin 3	-1.63387	2.99805e-12
Srpr	signal recognition particle receptor ('docking protein')	-1.61824	2.44039e-13
Stat3	signal transducer and activator of transcription 3	-1.34333	0.000137889
Stat5a	signal transducer and activator of transcription 5A	-2.23809	7.83383e-06
Stat5b	signal transducer and activator of transcription 5B	-2.04442	3.60461e-11
Stap2	signal transducing adaptor family member 2	1.64602	0.0140717
Stam	signal transducing adaptor molecule (SH3 domain and ITAM motif) 1	-1.38291	1.03858e-09
Sipa1l1	signal-induced proliferation-associated 1 like 1	-1.45589	0.0107635
Sik3	SIK family kinase 3	-0.946187	0.00507877
Sap130	Sin3A associated protein	-1.8082	3.15434e-09
Sobp	sine oculis binding protein	-1.40005	0.00194667
Ssbp4	single stranded DNA binding protein 4	-1.03057	0.000142789
Ssbp3	single-stranded DNA binding protein 3	-1.77338	8.82721e-19
Steap2	six transmembrane epithelial antigen of prostate 2	-1.25436	0.00238087
Slitrk2	SLIT and NTRK-like family, member 2	-1.22378	0.00740622
Scimp	SLP adaptor and CSK interacting membrane protein	2.82098	2.60852e-05
Smad4	SMAD family member 4	-1.04332	0.00440323
Smurf1	SMAD specific E3 ubiquitin protein ligase 1	-1.86382	2.82995e-07
Smurf2	SMAD specific E3 ubiquitin protein ligase 2	-1.05735	0.00113183
Snrnp200	small nuclear ribonucleoprotein 200 (U5)	-1.2962	0.000521926
Smtn	smoothelin	-0.912631	0.00466987
Scnn1a	sodium channel, nonvoltage-gated 1 alpha	-1.23156	0.00165752
Slc12a8	solute carrier family 12 (potassium/chloride transporters), member 8	-3.11025	1.49357e-06
Slc13a3	solute carrier family 13 (sodium-dependent dicarboxylate transporter), member 3	-0.989783	0.0141198
Slc16a9	solute carrier family 16 (monocarboxylic acid transporters), member 9	-1.59719	1.03424e-06
Slc2a1	solute carrier family 2 (facilitated glucose transporter), member 1	-0.511882	0.0330702
Slc22a8	solute carrier family 22 (organic anion transporter), member 8	-0.85792	0.000141611
Slc22a12	solute carrier family 22 (organic anion/cation transporter), member 12	-1.83187	2.63622e-12
Slc23a2	solute carrier family 23 (nucleobase transporters), member 2	-1.89326	3.73658e-11
Slc24a3	solute carrier family 24 (sodium/potassium/calcium exchanger), member 3	-1.29676	0.0356829
Slc25a23	solute carrier family 25 (mitochondrial carrier; phosphate carrier), member 23	-1.44321	1.63063e-08
Slc25a37	solute carrier family 25, member 37	-1.52749	0.038217
Slc3a2	solute carrier family 3 (activators of dibasic and neutral amino acid transport), member 2	0.575516	0.0365409
Slc30a9	solute carrier family 30 (zinc transporter), member 9	-1.73703	9.0273e-13
Slc35b4	solute carrier family 35, member B4	-1.02738	0.00212367
Slc37a3	solute carrier family 37 (glycerol-3-phosphate transporter), member 3	-1.4414	2.36679e-11
Slc38a1	solute carrier family 38, member 1	-1.15537	0.00125488
Slc38a10	solute carrier family 38, member 10	-0.888095	0.0284061
Slc39a9	solute carrier family 39 (zinc transporter), member 9	-0.717956	0.0380162
Slc41a1	solute carrier family 41, member 1	-1.43596	7.29458e-07
Slc6a1	solute carrier family 6 (neurotransmitter transporter, GABA), member 1	-0.864106	0.000446837
Slc6a11	solute carrier family 6 (neurotransmitter transporter, GABA), member 11	-1.82006	8.02161e-09
Slc7a1	solute carrier family 7 (cationic amino acid transporter, y+ system), member 1	-2.02975	9.41734e-15
Slc7a2	solute carrier family 7 (cationic amino acid transporter, y+ system), member 2	-1.67048	1.40973e-13
Slc7a5	solute carrier family 7 (cationic amino acid transporter, y+ system), member 5	-1.34123	7.12345e-08
Slc7a6	solute carrier family 7 (cationic amino acid transporter, y+ system), member 6	-1.49096	0.000439124
Sorbs1	sorbin and SH3 domain containing 1	-1.00091	1.49357e-06
Sorl1	sortilin-related receptor, LDLR class A repeats-containing	-0.903239	0.00375807
Snx13	sorting nexin 13	-1.70607	1.48899e-08
Sos2	SOS Ras/Rho guanine nucleotide exchange factor 2	-1.59397	1.67013e-07
Sall1	spalt like transcription factor 1	-1.54255	0.000538204
Spg20	spastic paraplegia 20, spartin (Troyer syndrome) homolog (human)	-0.95212	0.00188623
Syne1	spectrin repeat containing, nuclear envelope 1	-0.843273	0.0307404
Spata13	spermatogenesis associated 13	-1.32277	0.0330372
Spata18	spermatogenesis associated 18	-2.16251	1.39763e-05
Spata2	spermatogenesis associated 2	-1.40292	0.000110198
Srm	spermidine synthase	0.636009	0.0192796
Smox	spermine oxidase	-0.654062	0.00226406
S1pr1	sphingosine-1-phosphate receptor 1	-0.807561	0.0114809
Spsb1	splA/ryanodine receptor domain and SOCS box containing 1	-1.98375	1.20751e-08
Sf1	splicing factor 1	-0.615707	0.0292829
Srek1	splicing regulatory glutamine/lysine-rich protein 1	1.09611	0.00300277
Spry2	sprouty RTK signaling antagonist 2	-2.22776	5.22165e-07
Spred2	sprouty-related EVH1 domain containing 2	-2.14586	1.41347e-09
Scaf1	SR-related CTD-associated factor 1	-1.03215	0.0114809
She	src homology 2 domain-containing transforming protein E	-1.37711	0.0387311
Scap	SREBF chaperone	-0.73867	0.00620196
Srrd	SRR1 domain containing	0.936066	0.00115706
Sox21	SRY (sex determining region Y)-box 21	-1.10742	0.0134094
Sox5	SRY (sex determining region Y)-box 5	1.03798	0.0094254
Sox6	SRY (sex determining region Y)-box 6	-1.51213	5.33072e-20
Sox8	SRY (sex determining region Y)-box 8	-1.35394	2.42697e-06
Steap3	STEAP family member 3	-1.3161	0.00159293
Srd5a1	steroid 5 alpha-reductase 1	1.4355	0.00415151
Srebf2	sterol regulatory element binding factor 2	-2.10531	1.199e-12
Srebf1	sterol regulatory element binding transcription factor 1	-1.24886	4.21378e-07
Ston1	stonin 1	-1.54886	0.0259096
Serp2	stress-associated endoplasmic reticulum protein family member 2	0.871103	0.0475651
Smc3	structural maintenance of chromosomes 3	0.725265	0.00819118
Sufu	SUFU negative regulator of hedgehog signaling	-0.990387	0.0216768
Sulf2	sulfatase 2	-0.991389	0.0273961
Suox	sulfite oxidase	-1.31236	2.46098e-08
Soga1	suppressor of glucose, autophagy associated 1	-1.45702	0.00644161
Supt5	suppressor of Ty 5, DSIF elongation factor subunit	-0.832921	0.0147973
Surf4	surfeit gene 4	-1.25171	9.86086e-14
Smarcal1	SWI/SNF related matrix associated, actin dependent regulator of chromatin, subfamily a-like 1	-0.984919	0.000755934
Syf2	SYF2 homolog, RNA splicing factor (S. cerevisiae)	-1.0838	1.20514e-07
Sympk	symplekin	-1.8057	5.12745e-10
Syde1	synapse defective 1, Rho GTPase, homolog 1 (C. elegans)	-0.932027	0.00203314
Synpo	synaptopodin	-1.411	0.0072623
Synpo2	synaptopodin 2	-1.76843	6.58634e-05
Snap91	synaptosomal-associated protein 91	-2.23636	4.79303e-07
Sdc3	syndecan 3	-0.77308	0.00038453
Sdc4	syndecan 4	-0.757798	0.000281504
Stx3	syntaxin 3	-1.2077	0.0297931
Stxbp1	syntaxin binding protein 1	-1.66032	1.99994e-05
Tiam1	T cell lymphoma invasion and metastasis 1	-1.40163	0.0015601
Tbx2	T-box 2	-1.32275	6.54328e-07
Tacr2	tachykinin receptor 2	1.81507	0.0217417
Tnks2	tankyrase, TRF1-interacting ankyrin-related ADP-ribose polymerase 2	-0.926687	0.007215
Tmf1	TATA element modulatory factor 1	0.935622	0.000315948
Taf1	TATA-box binding protein associated factor 1	0.889919	0.0495249
Tug1	taurine upregulated gene 1	-0.793375	0.0174807
Tbc1d10b	TBC1 domain family, member 10b	-1.14575	0.000214978
Tbc1d22b	TBC1 domain family, member 22B	-1.39038	0.0222907
Tbc1d31	TBC1 domain family, member 31	1.17589	0.0163172
Tnxb	tenascin XB	-1.33831	0.00386204
Tns1	tensin 1	-1.85592	1.10108e-07
Tepsin	TEPSIN, adaptor related protein complex 4 accessory protein	-1.67469	0.00113183
Tut7	terminal uridylyl transferase 7	-1.89148	3.17882e-09
Tes	testis derived transcript	-1.66233	0.0237171
Tspan4	tetraspanin 4	1.05299	1.48899e-08
Tspan9	tetraspanin 9	-1.05594	0.00012193
Ttc14	tetratricopeptide repeat domain 14	0.841666	0.0105251
Ttc17	tetratricopeptide repeat domain 17	-0.924776	0.0166359
Ttc30a1	tetratricopeptide repeat domain 30A1	-1.26411	0.0344785
Ttc39b	tetratricopeptide repeat domain 39B	1.45472	0.00246701
Ttc7b	tetratricopeptide repeat domain 7B	-1.07435	0.0192796
Txndc11	thioredoxin domain containing 11	-0.986901	0.00868439
Trip11	thyroid hormone receptor interactor 11	1.16582	3.49975e-06
Tjap1	tight junction associated protein 1	-1.17026	0.00144942
Timp1	tissue inhibitor of metalloproteinase 1	3.19907	1.58516e-07
Togaram1	TOG array regulator of axonemal microtubules 1	-2.27583	5.48258e-12
Tor2a	torsin family 2, member A	0.630741	0.0459575
Tox2	TOX high mobility group box family member 2	-0.808982	0.00122601
Tifab	TRAF-interacting protein with forkhead-associated domain, family member B	-1.76399	0.00711904
Trappc10	trafficking protein particle complex 10	-0.872633	0.00254616
Trappc9	trafficking protein particle complex 9	-0.933108	0.0421205
Tcf25	transcription factor 25 (basic helix-loop-helix)	-1.29044	1.20662e-07
Tle3	transducin-like enhancer of split 3	-1.44342	0.000174282
Trrap	transformation/transcription domain-associated protein	-1.05578	0.000640317
Tacc1	transforming, acidic coiled-coil containing protein 1	0.835998	0.00265604
Trpc3	transient receptor potential cation channel, subfamily C, member 3	-1.37264	9.6553e-05
Trpm3	transient receptor potential cation channel, subfamily M, member 3	-0.984509	0.000548133
Tsn	translin	-0.621547	0.0117292
Timmdc1	translocase of inner mitochondrial membrane domain containing 1	-1.68083	1.00342e-08
Tomm40	translocase of outer mitochondrial membrane 40	0.591464	0.00457758
Tmem131l	transmembrane 131 like	-1.81939	1.2769e-07
Tmub2	transmembrane and ubiquitin-like domain containing 2	-0.985705	0.00202054
Tmprss2	transmembrane protease, serine 2	2.10619	0.00405641
Tmem104	transmembrane protein 104	-1.50702	4.03829e-07
Tmem106b	transmembrane protein 106B	-0.688751	0.0372928
Tmem132a	transmembrane protein 132A	-1.50442	0.00197382
Tmem176a	transmembrane protein 176A	0.704099	0.0224677
Tmem178b	transmembrane protein 178B	-1.52856	0.0493052
Tmem184b	transmembrane protein 184b	-0.82083	0.0253803
Tmem191c	transmembrane protein 191C	0.922995	0.0246092
Tmem202	transmembrane protein 202	2.00434	0.00198119
Tmem64	transmembrane protein 64	-1.66784	2.47463e-05
Tmem8b	transmembrane protein 8B	-0.994725	0.0429894
Tmem94	transmembrane protein 94	-1.09356	9.92344e-05
Tnpo2	transportin 2 (importin 3, karyopherin beta 2b)	-1.33531	0.0328126
Tnrc18	trinucleotide repeat containing 18	-1.24657	1.31614e-06
Trim14	tripartite motif-containing 14	-1.57046	0.00199534
Trim2	tripartite motif-containing 2	0.678522	0.0401806
Trim35	tripartite motif-containing 35	-1.35971	7.23363e-08
Trim56	tripartite motif-containing 56	-2.03244	1.35897e-06
Trim62	tripartite motif-containing 62	-0.946196	0.0191627
Trim67	tripartite motif-containing 67	-1.71992	0.0272822
Trmu	tRNA 5-methylaminomethyl-2-thiouridylate methyltransferase	0.970876	0.0239291
Trub2	TruB pseudouridine (psi) synthase family member 2	0.898623	0.0251815
Tsc22d2	TSC22 domain family, member 2	-1.25951	0.0038875
Tsr3	TSR3 20S rRNA accumulation	0.863185	0.00254616
Tsku	tsukushi, small leucine rich proteoglycan	-1.25883	0.000115764
Ttll12	tubulin tyrosine ligase-like family, member 12	-1.57674	0.000865077
Tubb4a	tubulin, beta 4A class IVA	-1.16777	0.00038453
Tubgcp4	tubulin, gamma complex associated protein 4	-1.48879	0.000426277
Tnfrsf19	tumor necrosis factor receptor superfamily, member 19	-1.62146	6.77203e-15
Ttyh2	tweety family member 2	-0.873415	0.00187436
Ttyh3	tweety family member 3	-1.97811	5.70394e-17
Twnk	twinkle mtDNA helicase	-1.34498	0.000588339
Twsg1	twisted gastrulation BMP signaling modulator 1	-2.14548	1.22451e-15
Tpcn1	two pore channel 1	-1.27903	2.12499e-11
Ywhab	tyrosine 3-monooxygenase/tryptophan 5-monooxygenase activation protein, beta polypeptide	-1.85306	5.11708e-21
Tie1	tyrosine kinase with immunoglobulin-like and EGF-like domains 1	-1.12136	0.0297779
Ubn1	ubinuclein 1	0.946594	0.0259096
Ubqln1	ubiquilin 1	-0.776891	0.041318
Ubqln2	ubiquilin 2	-1.93013	8.0135e-09
Ubr4	ubiquitin protein ligase E3 component n-recognin 4	-2.08954	2.28941e-12
Ubr5	ubiquitin protein ligase E3 component n-recognin 5	0.746939	0.0357588
Usp14	ubiquitin specific peptidase 14	-1.36888	3.43318e-11
Usp19	ubiquitin specific peptidase 19	-0.895003	0.00502099
Usp24	ubiquitin specific peptidase 24	-1.11797	0.00113183
Ube4a	ubiquitination factor E4A	-1.42179	9.6313e-05
Ube4b	ubiquitination factor E4B	-1.65764	6.28254e-06
Ubxn4	UBX domain protein 4	0.692778	0.000395823
B3galt5	UDP-Gal:betaGlcNAc beta 1,3-galactosyltransferase, polypeptide 5	-1.14078	0.0200159
B4galt3	UDP-Gal:betaGlcNAc beta 1,4-galactosyltransferase, polypeptide 3	-0.640819	0.041776
B4galt5	UDP-Gal:betaGlcNAc beta 1,4-galactosyltransferase, polypeptide 5	-1.80192	8.17923e-18
Uggt1	UDP-glucose glycoprotein glucosyltransferase 1	-1.93734	4.61245e-06
Uap1l1	UDP-N-acteylglucosamine pyrophosphorylase 1-like 1	0.65674	0.015164
Unc5c	unc-5 netrin receptor C	-1.57083	1.81017e-08
Unc50	unc-50 homolog	0.526932	0.0409526
Ulk1	unc-51 like kinase 1	-1.38707	0.00137837
Ucp2	uncoupling protein 2 (mitochondrial, proton carrier)	-0.589551	0.0093115
Upf1	UPF1 regulator of nonsense transcripts homolog (yeast)	-0.88786	0.00482141
Usf1	upstream transcription factor 1	-0.654371	0.025035
Utp14b	UTP14B small subunit processome component	1.13988	0.00511327
Utp6	UTP6 small subunit processome component	-1.69596	3.14947e-09
Crkl	v-crk avian sarcoma virus CT10 oncogene homolog-like	-2.20086	8.35327e-07
Vsig10l	V-set and immunoglobulin domain containing 10 like	-1.18566	0.029923
Vstm2b	V-set and transmembrane domain containing 2B	2.71192	2.07951e-05
Vps72	vacuolar protein sorting 72	0.492921	0.0441705
Vat1	vesicle amine transport 1	-1.41774	0.0035667
Vgll4	vestigial like family member 4	0.884332	0.0021887
Vcl	vinculin	-1.04988	0.00230746
Virma	vir like m6A methyltransferase associated	-1.63472	0.000455608
Vwa3a	von Willebrand factor A domain containing 3A	-1.63882	3.72387e-05
Vps26b	VPS26 retromer complex component B	-0.811314	0.0235136
Vps52	VPS52 GARP complex subunit	-0.898394	0.038217
Vps9d1	VPS9 domain containing 1	1.03	0.0302672
Wapl	WAPL cohesin release factor	0.904306	3.72819e-05
Wasf3	WAS protein family, member 3	-0.999865	0.0128579
Whamm	WAS protein homolog associated with actin, golgi membranes and microtubules	0.883982	0.0352316
Washc4	WASH complex subunit 4	-1.58572	2.49644e-05
Wdfy3	WD repeat and FYVE domain containing 3	-1.71395	3.44982e-14
Wdr17	WD repeat domain 17	1.8073	0.0101929
Wnt6	wingless-type MMTV integration site family, member 6	-1.49249	0.0185689
Wnk2	WNK lysine deficient protein kinase 2	-1.69147	6.7035e-16
Wac	WW domain containing adaptor with coiled-coil	-0.841785	0.00328969
Wwp1	WW domain containing E3 ubiquitin protein ligase 1	-1.41607	1.35292e-08
Wwtr1	WW domain containing transcription regulator 1	-1.19879	2.62761e-05
Xylt2	xylosyltransferase II	-1.5428	3.35239e-12
Yap1	yes-associated protein 1	-1.12274	6.92538e-05
Yipf6	Yip1 domain family, member 6	-0.983284	0.0409689
Yy1	YY1 transcription factor	-1.07362	0.0145595
Znrf2	zinc and ring finger 2	-1.18955	0.000270576
Znrf3	zinc and ring finger 3	-1.402	2.52851e-05
Zbtb33	zinc finger and BTB domain containing 33	-1.556	0.0233361
Zbtb34	zinc finger and BTB domain containing 34	-1.58884	0.0349819
Zbtb37	zinc finger and BTB domain containing 37	-2.09593	0.000171127
Zc3h13	zinc finger CCCH type containing 13	0.84509	0.0427621
Zc3h6	zinc finger CCCH type containing 6	-1.94949	0.000266706
Zc3h7b	zinc finger CCCH type containing 7B	-1.27216	0.000604585
Zc3h4	zinc finger CCCH-type containing 4	-1.06043	0.00983931
Zfp12	zinc finger protein 12	-1.04087	0.0385749
Zfp236	zinc finger protein 236	-1.63332	8.32588e-12
Zfp267	zinc finger protein 267	-1.08962	0.0394686
Zfp280b	zinc finger protein 280B	-1.71406	0.000205087
Zfp324	zinc finger protein 324	-1.47962	0.00985662
Zfp36l1	zinc finger protein 36, C3H type-like 1	-1.75865	5.96502e-06
Zfp36l2	zinc finger protein 36, C3H type-like 2	-0.998405	0.0134506
Zfp362	zinc finger protein 362	-1.63181	2.73888e-11
Zfp395	zinc finger protein 395	-2.03847	1.65631e-06
Zfp507	zinc finger protein 507	-1.23757	0.0226834
Zfp518b	zinc finger protein 518B	-1.83261	0.0120116
Zfp523	zinc finger protein 523	-0.633318	0.022542
Zfp532	zinc finger protein 532	-1.15226	0.00488188
Zfp60	zinc finger protein 60	-2.0853	1.70851e-14
Zfp608	zinc finger protein 608	1.05525	0.0107888
Zfp687	zinc finger protein 687	-1.00205	0.0307374
Zfp703	zinc finger protein 703	-1.73426	3.65806e-05
Zfp710	zinc finger protein 710	-1.178	0.0404753
Zfp712	zinc finger protein 712	-1.3768	0.0340011
Zfp799	zinc finger protein 799	-1.83033	7.06433e-06
Zfp821	zinc finger protein 821	0.833631	0.00875718
Zfp827	zinc finger protein 827	-1.64039	0.0219971
Zfp866	zinc finger protein 866	-2.29421	2.80213e-14
Zfp93	zinc finger protein 93	1.16585	0.0428826
Zfp948	zinc finger protein 948	-1.67325	1.74593e-06
Zfp976	zinc finger protein 976	1.69357	0.0387389
Zik1	zinc finger protein interacting with K protein 1	-2.29733	1.31374e-08
Zfr	zinc finger RNA binding protein	0.556031	0.0451567
Zswim3	zinc finger SWIM-type containing 3	-1.33022	0.00286349
Zswim5	zinc finger SWIM-type containing 5	-1.5989	0.0377652
Zfand2b	zinc finger, AN1 type domain 2B	0.799607	0.000942045
Zfc3h1	zinc finger, C3H1-type containing	-1.69456	6.72104e-11
Zdhhc17	zinc finger, DHHC domain containing 17	-0.88938	0.00469244
Zdhhc5	zinc finger, DHHC domain containing 5	-1.82756	1.25733e-17
Zmat5	zinc finger, matrin type 5	0.667362	0.00561012
Zhx2	zinc fingers and homeoboxes 2	-1.3119	0.00187094

## Sheet: Supp_Table_4
Supp Table 4: DEG astrocytic genes associated with ageing in mice (Pan et al., 2018).
Gene name	Log2 FoldChange	P-value	P-value adj.
Gpr17	-2.87954	3.62e-41	6.13e-37
Nupr1	1.7006	3.15e-28	1.78e-24
Hmgcs1	-1.18661	5.16e-26	1.91e-22
Epdr1	1.22859	1.89e-23	5.34e-20
Gbp11	3.39721	2.27e-21	5.49e-18
Chmp4b	-1.38373	1.53e-20	3.25e-17
Rab7b	-2.23882	9.14e-20	1.72e-16
Ndufa3	1.25963	2.95e-19	4.69e-16
Man1a	-1.46113	3.05e-19	4.69e-16
Glul	1.21395	3.55e-19	4.72e-16
Gsn	-1.6222	3.63e-19	4.72e-16
Tnr	-2.79837	4.29e-18	5.19e-15
Rap2a	-1.08236	7.61e-18	8.59e-15
Ogdhl	2.31454	2.85e-17	2.68e-14
Snhg20	1.05207	1.32e-16	1.12e-13
Pxdc1	-1.97219	2.04e-16	1.65e-13
Il33	1.75282	4.67e-16	3.59e-13
Ctps	-1.33104	6.68e-15	4.52e-12
Gm14150	1.89238	2.39e-14	1.56e-11
Gm15920	1.38359	2.51e-14	1.57e-11
mt-Tp	2.18045	3.15e-14	1.91e-11
Mt1	1.52594	7.18e-14	4.19e-11
Srd5a1	-1.14576	1.56e-13	8.27e-11
Ust	-1.55955	1.65e-13	8.48e-11
Elovl6	-1.00684	1.94e-13	9.67e-11
Gm42756	1.92868	2.21e-13	1.06e-10
Cox7b	0.853332	1.15e-12	4.87e-10
Bdkrb2	3.26747	1.22e-12	5e-10
Elfn2	-1.77853	1.56e-12	6.14e-10
Prss50	2.46181	1.96e-12	7.56e-10
Dhcr24	-1.02579	3.13e-12	1.15e-09
Gm14539	1.50694	3.41e-12	1.23e-09
Atp6v0a2	-0.90734	1.18e-11	3.64e-09
Vegfb	0.909591	1.33e-11	4.04e-09
Usmg5	1.03272	1.4e-11	4.17e-09
Ptpro	-2.09097	1.94e-11	5.57e-09
Sema6a	-0.900131	3.71e-11	9.76e-09
Nav1	-1.0178	4.85e-11	1.23e-08
Efemp1	0.863581	6.62e-11	1.65e-08
Atp5k	0.974495	9.08e-11	2.2e-08
Igsf9b	-1.30069	9.22e-11	2.2e-08
AC158232.1	1.57621	1.95e-10	4.19e-08
Zdhhc9	-1.19668	1.95e-10	4.19e-08
Gm42528	-1.36351	2.92e-10	5.88e-08
S100a1	0.748664	3.37e-10	6.72e-08
Cystm1	0.840633	4.29e-10	8.27e-08
Plin4	2.71822	5.43e-10	1.03e-07
St8sia3	-1.66082	6.47e-10	1.22e-07
AC134608.1	2.46749	8.76e-10	1.56e-07
Neu4	-2.3741	8.64e-10	1.56e-07
Sema3d	-1.33903	1.1e-09	1.89e-07
Snhg6	1.59331	1.22e-09	2.05e-07
Gm12338	0.822249	1.37e-09	2.28e-07
Ptpn23	-0.956655	1.55e-09	2.56e-07
Depdc1b	-1.35802	1.74e-09	2.81e-07
Slc22a23	-0.94443	2.01e-09	3.21e-07
Mt3	1.49576	3.33e-09	4.99e-07
Lama5	-1.25546	3.45e-09	5.12e-07
Padi2	-1.04067	4.28e-09	6.3e-07
Gm42047	-1.75616	4.83e-09	7e-07
Fbxw15	2.04013	5.61e-09	7.92e-07
Fam222a	-1.37931	6.67e-09	9.26e-07
Natd1	-0.834486	7.05e-09	9.62e-07
Vcan	-1.79685	7.23e-09	9.79e-07
Col3a1	-1.07321	7.37e-09	9.91e-07
Zdhhc2	-1.24041	8.34e-09	1.11e-06
Hcfc1r1	0.800941	8.6e-09	1.14e-06
Usp6nl	-0.7951	9.84e-09	1.26e-06
Bace1	-0.760593	1.02e-08	1.29e-06
Rnase4	1.08086	1.23e-08	1.53e-06
Abca8a	1.32485	1.32e-08	1.62e-06
Cox6b2	1.11073	1.97e-08	2.32e-06
Strn	-0.791538	2.22e-08	2.52e-06
Gm13375	1.39223	2.27e-08	2.56e-06
Clcn6	-0.899823	2.35e-08	2.64e-06
AW047730	1.14684	2.66e-08	2.97e-06
Sema4d	-0.949403	2.76e-08	3.06e-06
Tmem163	-1.30167	2.88e-08	3.17e-06
Churc1	0.717074	3.8e-08	4.07e-06
Adamts2	-1.11228	4.41e-08	4.7e-06
Ang	1.69648	4.49e-08	4.76e-06
Ccl2	2.09262	4.96e-08	5.12e-06
Tmem258	0.754005	5.07e-08	5.21e-06
Fscn1	-1.06262	5.49e-08	5.6e-06
Tmem63b	-0.745716	5.56e-08	5.64e-06
Chchd10	1.18486	6.05e-08	6.03e-06
Abhd2	-1.04723	6.14e-08	6.08e-06
Fmc1	0.817179	6.25e-08	6.15e-06
Spock3	1.15769	6.58e-08	6.44e-06
Man2b2	-1.01348	7.11e-08	6.88e-06
Gm29216	1.2497	8e-08	7.62e-06
Fbxw23	6.75256	8.2e-08	7.72e-06
Cxcl14	1.0106	8.2e-08	7.72e-06
Ndrg2	0.968814	1.05e-07	9.67e-06
Mal	-0.865534	1.21e-07	1.11e-05
B3gat1	-1.04329	1.3e-07	1.18e-05
Slc45a3	-1.29471	1.74e-07	1.55e-05
Apoe	0.902271	2.44e-07	2.08e-05
Coro2b	-0.688202	2.46e-07	2.1e-05
Selenbp1	0.748608	2.69e-07	2.26e-05
Mir124-2hg	0.906828	2.77e-07	2.3e-05
Dcx	-1.31097	2.78e-07	2.3e-05
Sh3gl3	-0.932825	3.48e-07	2.79e-05
Srebf1	0.780072	3.66e-07	2.92e-05
Plekha1	-0.733485	3.76e-07	2.99e-05
Sat1	0.599895	4.45e-07	3.41e-05
Pank3	-0.76644	4.48e-07	3.42e-05
Gm43089	3.19248	4.72e-07	3.54e-05
Smim4	0.912511	5.29e-07	3.93e-05
Cst3	1.13575	5.34e-07	3.95e-05
AC154767.3	1.27005	6.15e-07	4.47e-05
Creg1	0.697319	6.61e-07	4.78e-05
Btbd16	-1.1964	7.18e-07	5.15e-05
Lhfpl3	-1.8387	7.28e-07	5.2e-05
Anapc13	0.695362	8.96e-07	6.19e-05
Smg7	-0.695832	9.88e-07	6.72e-05
Sytl5	-1.7403	1e-06	6.81e-05
Ankrd52	-0.994375	1.04e-06	7e-05
Cldn14	-1.34805	1.31e-06	8.57e-05
Ndufa5	0.654226	1.41e-06	9.02e-05
Nrd1	-0.600723	1.4e-06	9.02e-05
Gamt	-0.72445	1.73e-06	0.00010894
Rasgef1b	-0.927708	1.82e-06	0.00011384
Tspan2	-0.817722	1.95e-06	0.00012052
Enho	0.786682	1.98e-06	0.00012193
Paxx	0.693673	2.01e-06	0.00012267
mt-Co2	1.19598	2.05e-06	0.00012402
Fndc4	0.824002	2.11e-06	0.00012663
Spg11	-0.752243	2.12e-06	0.00012663
Pik3r4	-0.794092	2.19e-06	0.00013025
Izumo4	0.893724	2.23e-06	0.00013133
Tuba1c	0.872297	2.85e-06	0.00016059
Gstz1	0.69706	3.15e-06	0.00017335
Mmp15	-1.07248	3.17e-06	0.00017382
Rras2	-0.844281	3.24e-06	0.0001771
Saa1	1.89055	3.94e-06	0.00020936
C4b	0.975423	4.25e-06	0.00022124
Hist1h4m	-2.24821	4.94e-06	0.00024884
Timp4	0.68646	5.55e-06	0.00027359
Gadd45b	0.708353	5.61e-06	0.00027456
Dlx6os1	-1.36936	5.83e-06	0.00028385
Tagln3	0.882472	6.52e-06	0.00031278
Fa2h	-1.04382	7.12e-06	0.00033593
Sox12	-0.960367	7.29e-06	0.0003424
Saa2	2.07752	7.33e-06	0.00034277
Laptm4b	0.591732	7.43e-06	0.00034395
Wscd2	-2.13163	7.43e-06	0.00034395
Zfp94	0.989546	7.89e-06	0.00035994
Ramp1	0.892979	8.64e-06	0.00038589
Zfp69	-1.11135	9.56e-06	0.00042139
Ndufb4	0.629168	9.64e-06	0.00042281
Clk1	0.515755	9.75e-06	0.00042677
AI506816	-0.771615	1.04e-05	0.00044641
Fos	0.732814	1.12e-05	0.00047752
Eml1	-0.775586	1.15e-05	0.00048842
Gstm2-ps1	0.808594	1.21e-05	0.00051104
Midn	-0.935131	1.22e-05	0.00051182
Spock2	-0.932627	1.27e-05	0.00052878
Cyb5r2	1.59773	1.28e-05	0.00052933
Junb	0.841278	1.27e-05	0.00052933
Ugt8a	-0.845095	1.35e-05	0.00055331
Ggact	0.961387	1.4e-05	0.0005709
Fxyd1	0.851919	1.54e-05	0.00062194
Ripor1	-0.699662	1.55e-05	0.00062194
Zfp414	0.882473	1.57e-05	0.00062885
Dbp	0.964331	1.64e-05	0.00065273
Hsd11b1	0.795496	1.76e-05	0.00068758
Slc39a8	-0.739816	1.86e-05	0.00071746
Tnni1	0.74573	2.09e-05	0.00079104
Ldlr	-0.639277	2.09e-05	0.00079104
Panx1	-1.22203	2.17e-05	0.00081354
Snhg8	1.22266	2.22e-05	0.00082948
Gm42067	1.10024	2.27e-05	0.00084409
Fuom	0.731925	2.3e-05	0.00085571
Prrc2a	-0.622165	2.36e-05	0.00087325
Fzd2	0.933037	2.4e-05	0.00088314
Hip1r	-0.571733	2.69e-05	0.00097375
Ldlrap1	-0.725063	2.83e-05	0.00101923
Lypd6b	1.57059	2.86e-05	0.00102342
Ntm	0.702589	2.87e-05	0.00102389
Mmp16	-1.02411	2.96e-05	0.00105265
Htr6	1.60039	3.43e-05	0.00118877
Kcnc3	-1.6032	3.51e-05	0.0012046
Cacna2d4	-1.16686	3.77e-05	0.00127734
Gpd1	-0.636755	3.82e-05	0.00128674
Gm14410	1.15301	3.86e-05	0.00129757
Cntn1	-0.803515	4.21e-05	0.00139044
Aldoc	0.976846	4.44e-05	0.00145377
Dnajc16	-0.718289	4.67e-05	0.00151849
Pcyt2	-0.54226	4.83e-05	0.001552
Paqr6	0.707385	5.05e-05	0.00161672
Ret	-1.1857	5.13e-05	0.0016256
Smurf1	-0.527167	5.15e-05	0.00162977
Col1a1	-0.923381	5.32e-05	0.00167553
Tmem229b	-0.715756	5.37e-05	0.00168681
Angpt4	-1.72078	5.8e-05	0.00177835
Higd1b	0.884286	5.89e-05	0.00180226
Cd63	0.537878	6.02e-05	0.00183276
Fcor	0.83226	6.31e-05	0.00190317
Itgb5	0.570105	6.7e-05	0.00200685
Fam173a	0.553512	6.92e-05	0.00204907
Adgrg2	1.53094	7.26e-05	0.00212248
Uap1l1	0.746433	7.41e-05	0.00216401
Col6a2	-1.13668	7.54e-05	0.00218416
Acyp2	0.61473	7.57e-05	0.00218614
Gm14295	0.941085	7.64e-05	0.00220075
Gpr37l1	0.900865	7.73e-05	0.00220793
Gm5844	-0.926409	7.85e-05	0.00222622
Gm14403	0.983778	8.2e-05	0.00231455
Mycl	-1.14692	8.58e-05	0.00241479
Hhatl	0.755402	9.68e-05	0.00264112
Bbs9	-0.652881	9.74e-05	0.00265289
Rn7sk	1.0091	0.00010545	0.0028291
Cdh13	-0.86908	0.0001079	0.00288679
Gipc3	-1.14648	0.00011291	0.00300169
Rflnb	-0.920593	0.00012326	0.00321636
Cd63-ps	0.563165	0.00013398	0.00340164
Gstm6	0.942966	0.00013637	0.00344688
Mri1	0.747004	0.00013827	0.00348615
Fhl3	-2.13685	0.00014235	0.0035766
Adgrl2	-0.698211	0.00014457	0.00361074
Slit1	-1.08759	0.00014735	0.00366435
Rpe65	1.73105	0.0001595	0.00390335
Ddx54	-0.512684	0.00016041	0.00391988
Eln	-0.853509	0.00016104	0.00392524
Ptprs	-0.621854	0.00016217	0.00394587
Proca1	1.02122	0.00016549	0.00400952
Ccnd1	-0.919976	0.00016878	0.00407162
Pacs1	-0.603417	0.0001811	0.00429542
Ehd2	-0.774072	0.00018364	0.00433085
Id4	0.853887	0.00019791	0.0046066
Nat8f3	1.52288	0.00021113	0.00484973
Parvb	-0.559706	0.00021461	0.00489821
Ethe1	0.585514	0.00021579	0.00490193
Usp2	0.558107	0.00021589	0.00490193
Adcy4	-0.863092	0.00021622	0.00490193
B3galnt1	0.610297	0.00021962	0.00496554
Ctsz	0.501741	0.00022815	0.00513121
Ubap2	-0.524585	0.00023034	0.00515297
Arpc1b	-0.546533	0.00023585	0.00525542
Icosl	1.20162	0.00025345	0.00555257
Toporsos	0.805906	0.00025449	0.00556107
Slc29a2	0.9807	0.00026466	0.00574609
Fam129a	-0.772014	0.00026516	0.00574961
Rhob	-0.557731	0.00027511	0.00592901
Hspg2	-0.688701	0.00028171	0.00601618
Chil1	0.734929	0.00028259	0.00602739
Prickle1	-0.535678	0.00030304	0.00635144
Entpd2	0.78307	0.00030388	0.00635391
Dnajc15	0.504504	0.0003062	0.00637043
Trip12	-0.525349	0.00031501	0.00652958
Gm44386	1.0617	0.00032395	0.00664589
Pcolce2	0.899574	0.00032575	0.00667065
Acbd4	0.649082	0.00033636	0.00684642
Ubald1	0.563228	0.00035783	0.0072142
Arhgap33	-0.844965	0.0003685	0.00740281
Man1c1	-0.621189	0.00037439	0.00749445
Heg1	-0.507883	0.00037792	0.00755622
Pmp22	0.585356	0.00037929	0.00756566
Scoc	0.774163	0.00038509	0.00763636
Nfasc	-0.757648	0.00040742	0.00796731
Zfp423	-0.64383	0.00044849	0.00856545
St3gal1	-0.786517	0.00045906	0.00868568
Pdlim4	0.729222	0.00046058	0.00869565
Romo1	0.578537	0.00047045	0.00885233
Mycn	-0.983931	0.00047906	0.00895693
Ncor2	-0.562569	0.0004881	0.00906404
Sh3rf1	-0.591814	0.0004892	0.00906404
Soga1	-0.644441	0.00048871	0.00906404
Afap1l1	-0.583386	0.0004932	0.00911823
Pcsk1n	0.55195	0.00050889	0.00935246
Tmem144	0.608094	0.00051297	0.00939159
Hist1h1c	-0.741642	0.00051297	0.00939159
Rnf122	-1.01377	0.00053979	0.00980824
Nod1	-0.596327	0.00057231	0.010253
Trp53bp1	-0.654738	0.00058359	0.0103705
Gstm1	0.583257	0.0005867	0.0104149
Slc25a48	1.26283	0.00058909	0.0104464
Cxcl10	1.92226	0.00059125	0.0104734
Col20a1	-2.03318	0.00059186	0.0104734
Sdc4	0.880951	0.00060556	0.0106051
Ndp	0.63228	0.00060547	0.0106051
Abca2	-0.760153	0.00061951	0.0107826
AI849053	1.10636	0.00062639	0.0108799
AI413582	0.540142	0.00067759	0.0115443
Lrrtm2	-0.607896	0.00068158	0.0115889
Trappc2l	0.52326	0.00073147	0.0122769
Nim1k	0.6943	0.00075464	0.0125538
Lpar1	-0.632276	0.00076074	0.0126304
Gm11627	0.866705	0.00078805	0.0129444
Ptpdc1	-0.619979	0.00080575	0.0131586
Inppl1	-0.565994	0.00085675	0.0138049
Cxcl12	-0.617568	0.00092416	0.0146405
Chst3	-0.72424	0.00098102	0.0154545
Abcc6	-0.808001	0.00098909	0.0155221
Fam69c	0.741898	0.00102758	0.0159214
Pcdh8	-1.02456	0.00110832	0.016879
Ptbp1	-0.567979	0.00111866	0.0169754
Nrep	-0.678177	0.00114719	0.0172538
Cpa2	0.935963	0.00115426	0.0173293
B9d1	0.590234	0.00119585	0.0178115
Sipa1l3	-0.625294	0.00119416	0.0178115
Egfl6	1.05438	0.00124412	0.0183478
Hopx	0.559294	0.00126761	0.018554
Slc44a5	-1.64711	0.00126658	0.018554
Aff3	-0.806675	0.00128384	0.0187592
Alox5	-2.57367	0.00130777	0.0190594
Arf3	-0.810118	0.00137731	0.0198678
Nudt4	-0.557246	0.00144624	0.0205988
Dpyd	0.74725	0.00150267	0.0212596
Sncg	0.910583	0.0015693	0.021902
Cnksr3	-0.691689	0.00158453	0.0220343
Snca	0.504812	0.00161714	0.022411
Gm2115	0.593704	0.00171321	0.0234482
Matn1	-2.42791	0.00171414	0.0234482
Col1a2	-0.576828	0.00172621	0.0235753
E2f8	-1.61516	0.00176899	0.0240239
Sox11	-0.668532	0.00182814	0.0245321
Marcks	-0.500106	0.00185114	0.0247428
Epha3	-0.981174	0.00188652	0.0251166
Rtp3	-1.18592	0.00192548	0.0254154
Tuba4a	0.585074	0.00215104	0.0276178
Klk8	-1.29424	0.00230948	0.0292092
Dpp4	-0.840826	0.00232942	0.029401
Sema4f	-1.20495	0.00234496	0.0295108
Nrp1	-0.580259	0.00241321	0.0302023
Gm10030	-1.0976	0.00248114	0.0306702
Calml4	0.909996	0.00250754	0.0309063
Rimkla	-0.905382	0.00258228	0.0316433
Itgad	-0.642418	0.00258862	0.031698
Ccnk	-0.721939	0.00261197	0.0318457
Tmem176a	0.639688	0.00265111	0.0322533
N4bp2	-0.667545	0.0026703	0.0323339
Dbx2	0.588707	0.00268	0.0323939
Adam12	-0.964604	0.0026818	0.0323939
Snhg15	0.781304	0.00281931	0.0335428
Itgb7	-1.50782	0.00281659	0.0335428
Gm44421	1.05402	0.00283074	0.0336111
Hs3st3a1	1.38492	0.00287978	0.0340329
Thbs1	-0.90207	0.00290127	0.0341991
Incenp	-0.73569	0.00290477	0.0342088
Mettl7a1	0.602589	0.0029315	0.0343564
Dcxr	0.588474	0.00293132	0.0343564
G0s2	0.523845	0.00303764	0.0352829
Il34	0.645337	0.00304068	0.035294
BC024139	0.871198	0.00318846	0.0366576
Gm14005	0.917609	0.00321551	0.0368935
Sema3b	1.06009	0.0032373	0.037043
Trio	-0.594252	0.00346669	0.0388283
Jakmip1	0.667946	0.00362301	0.0401018
Plk3	-0.550707	0.00376484	0.0411376
Nkd1	-0.568782	0.00386704	0.041973
Fjx1	0.618943	0.00408709	0.0437515
Adamtsl2	-0.711232	0.00410838	0.0438408
Bbs1	-0.599281	0.0042688	0.0450182
Ap5b1	-0.771118	0.00430317	0.0452635
Wfdc18	0.656856	0.00453743	0.0471709
Prelid3a	0.553713	0.00453287	0.0471709

## Sheet: Supp_Table_5
Supp Table 5: Astrocytic senescence-related genes (Suryadevara et al., 2024; Cohen et al., 2019; Han et al., 2020).
Gene name	Sens of deregulation
AXL	Up
Apoe	Up
IL33	Up
Timp1	Up
CCL3	Up
CCL5	Up
Cdk4	Up
CDKN2A/1A	Up
Cgas	Up
CXCL1	Up
CXCL10	Up
CXCL12	Up
CXCL8	Up
Gfap	Up
GLB1	Up
GM-CSF	Up
ICAM1	Up
IFN	Up
IL10	Up
IL11	Up
IL2	Up
IL6	Up
MMP1	Up
MMP10	Up
Mmp16	Up
PLAUR	Up
Slc1a2	Up
Slc1a3	Up
TIMP2	Up
TNFRSF10	Up
Cdk6	Down
Gclm	Down
Glul	Down
Hdac4	Down
Lrp1	Down
Mmp15	Down
Npc1	Down
Panx1	Down
Slc6a11	Down
Yap1	Down
CCL2	Down
GADD45	Down
Gdf15	Down
HGF	Down
IGFBP3	Down
IGFBP4/6	Down
Isg15	Down
LMNB1	Down
MDM2	Down
p21	Down
STAT3	Down
Tgfa	Down
Hmgb1	Down
Hmgcr	Down
Lamb1	Down
LIF	Down
Mmp11	Down
Mmp28	Down
Mvk	Down
Ngf	Down
PGF	Down
Timp3	Down

## Sheet: Supp_Table 6
Supp Table 6: Microglial DEG in AAV-A2A vs. AAV-GFP group with |Log2 fold-change (FC)|>0.32 and adjusted P-value (Padj)<0.05
Gene name	Log2 FC (A2AR_Microglie vs Control_Microglie)	Adjusted p-value (A2AR_Microglie vs Control_Microglie)
A430072C10Rik	-4.13939	4.11849e-05
C230057M02Rik	-3.56905	0.00121134
Hbb-bs	-3.54375	4.11849e-05
Hbb-bt	-3.47745	4.11849e-05
Hpcal4	-3.4412	0.00121134
Tcte2	-3.35743	0.00191935
Nefl	-3.34271	0.00172837
Cck	-3.29603	0.000483199
Cnih2	-3.26687	0.00190123
Snap25	-3.24958	6.6991e-05
Gypa	-3.23682	0.00172837
Pde6g	-3.17364	0.00172837
Mcpt8	-3.15412	0.0077445
Ddn	-3.13303	0.00467039
Kcng4	-3.13004	0.00784221
Hba-a1	-3.11502	0.00075238
Hba-a2	-3.11453	0.00075238
Ppbp	-3.08486	0.00784221
Cldn6	-3.06448	0.00702434
Ar	-3.06095	0.00784221
Prss34	-3.05919	0.0107097
Anks1b	-3.03404	0.00282584
Shank1	-3.01459	0.00799442
AV039307	-3.00488	0.0118954
Cpne6	-2.99502	0.00799442
Homer2	-2.96149	0.00578102
Gm46519	-2.86905	0.00328975
A430027H14Rik	-2.78723	0.0186536
Camk2a	-2.77334	0.0143241
Ankrd66	-2.74305	5.23171e-05
Nrgn	-2.69922	0.00799442
Gm4756	-2.65932	0.023859
Gm10616	-2.659	0.0257084
Dlgap3	-2.65236	0.0110391
Cplx1	-2.64755	0.00799442
Grin2b	-2.62979	0.0306842
Pcsk1n	-2.61519	0.0104423
Gm15770	-2.60482	0.0250203
Rnf138rt1	-2.59388	0.0186536
Gm11716	-2.58619	0.024053
mt-Rnr1	-2.57668	0.0246451
Kif5a	-2.57109	0.0258809
Rasgef1a	-2.56317	0.00408045
Snca	-2.54446	0.0157737
Gm43313	-2.52485	0.0306842
Ctla2a	-2.51105	0.00282584
Neurod6	-2.50762	0.0380638
Diras1	-2.50737	0.0335172
Hpca	-2.48755	0.0136189
8430432A02Rik	-2.48403	0.0306842
Cidea	-2.4589	0.0380638
Krtap28-13	-2.45519	0.0146034
Sowaha	-2.45179	0.041113
Gm31409	-2.44837	0.0341062
Med9os	-2.43389	0.0152719
mt-Rnr2	-2.43013	0.0157737
Fbxl16	-2.41294	0.023859
Serpinb6c	-2.40952	0.0475721
Mfsd4b1	-2.40412	0.0361153
Nrsn1	-2.38614	0.0418272
Gm50345	-2.38524	0.020954
Gm30571	-2.36026	0.0120465
Asgr1	-2.35257	0.0186536
Gm16083	-2.33234	0.0339358
Gm37274	-2.32956	0.0475721
Riiad1	-2.31917	0.024053
Chgb	-2.3184	0.041113
Vstm2b	-2.31057	0.00856009
Cplx2	-2.29358	0.0361153
Apol11b	-2.28135	0.0426573
Gm10419	-2.27339	0.0165037
Gabbr2	-2.27147	0.0465919
Gm40761	-2.24271	0.0380103
Hes1	-2.23994	0.0227984
2810407A14Rik	-2.23154	0.0391636
Crym	-2.22064	0.038215
mt-Tq	-2.21353	0.041113
1700024G13Rik	-2.20664	0.0136189
Pbx4	-2.18929	0.027541
Cfap161	-2.16978	0.0110391
Gm12504	-2.16129	0.0418272
mt-Nd2	-2.1373	0.028478
Dmkn	-2.13517	0.00632557
Serp2	-2.12896	0.0306842
1500032F14Rik	-2.12858	0.0439317
mt-Nd6	-2.11506	0.028478
C1qtnf4	-2.11133	0.020667
Tmem212	-2.10686	0.0136189
9530026P05Rik	-2.09026	0.0418272
Gm17056	-2.08556	0.0418272
6330403K07Rik	-2.08155	0.00799442
6430590A07Rik	-2.06847	0.0227971
Cnksr2	-2.06718	0.043018
Angptl4	-2.05041	0.00172837
Psd	-2.04752	0.0487712
Hspb1	-2.04346	0.00681295
Akap14	-2.03259	0.0163367
Gchfr	-2.01691	0.0361153
Fam166b	-2.01553	0.0186536
Gm16046	-2.00191	0.0200113
Rps27l	-1.9854	0.0155858
Fmc1	-1.97797	0.0391636
Gm5089	-1.9769	0.043018
Ccdc173	-1.96049	0.0173323
Meig1	-1.95496	0.0361153
Phactr2	-1.94723	0.0486987
mt-Nd4	-1.94636	0.038215
Gm7467	-1.94252	0.043018
Ccdc153	-1.94046	0.024053
Fam183b	-1.93663	0.0391636
mt-Nd1	-1.91555	0.0391636
Bvht	-1.90684	0.0465919
Ces1d	-1.90264	0.00535193
Gm49463	-1.89925	0.0169901
Lef1os1	-1.88082	0.0414884
Rarres2	-1.87952	0.00657446
Hc	-1.87727	0.0493928
Mt2	-1.87662	0.00799442
Enkur	-1.87604	0.00702434
Jcad	-1.87326	0.013913
Dab2ip	-1.84616	0.0384997
Olfr558	-1.83966	0.0489424
Ppp2r2b	-1.83639	0.0158018
Acyp1	-1.82194	0.0486987
Bpgm	-1.82082	0.0178023
Rab30	-1.8181	0.0418272
Nnat	-1.81436	0.0306842
Wfdc1	-1.80257	0.0332227
Gm10714	-1.79274	0.0306842
mt-Cytb	-1.78955	0.0475721
1700012B09Rik	-1.7841	0.0338876
B230217C12Rik	-1.77351	0.0448139
Rgcc	-1.76595	0.0186536
A430018G15Rik	-1.76469	0.0378291
Fabp7	-1.7609	0.0197773
Fas	-1.75408	0.00296291
Myzap	-1.74951	0.034576
Sox6	-1.73551	0.0110391
Kazald1	-1.72996	0.0361153
Ly6c1	-1.72724	0.0163367
Nkain4	-1.72422	0.027541
Manf	-1.71703	0.0188755
Derl3	-1.71191	0.0332227
Slc7a1	-1.71071	0.0154183
Pdlim3	-1.70012	0.028478
Tubg2	-1.69672	0.0380103
Ica1l	-1.69058	0.043018
Nostrin	-1.66956	0.0407914
Ndufb4	-1.65942	0.0157737
Flt1	-1.65581	0.0306842
Gm13375	-1.65568	0.0486987
Mrps21	-1.65296	0.0361153
Cfap100	-1.65232	0.0320843
Sntn	-1.65048	0.0420153
Hspe1	-1.63391	0.0475294
Tmem256	-1.62881	0.0257516
Fcmr	-1.6168	0.0186536
Slc14a2	-1.60744	0.0466335
Adamts20	-1.6063	0.020417
Chchd1	-1.59798	0.027541
Plin5	-1.59787	0.0158018
Cops9	-1.594	0.043018
Smkr-ps	-1.59242	0.031127
AV356131	-1.58698	0.0197773
Hrct1	-1.58486	0.00936197
Cavin3	-1.58481	0.021556
Tma7	-1.58477	0.0165746
Smim26	-1.58121	0.0489424
Gadd45a	-1.58022	0.0251167
Irs2	-1.57844	0.0493928
Gpx7	-1.57446	0.0426573
Cldn5	-1.57294	0.0426573
Pfdn4	-1.57232	0.0306842
Egfl7	-1.5675	0.0486987
Cdkn2b	-1.56709	0.045686
Uqcc2	-1.56569	0.0465919
Stap2	-1.5639	0.0480173
Grrp1	-1.54013	0.0165746
Malat1	-1.53597	0.0306842
Ly6a	-1.51853	0.0273161
BC051019	-1.51476	0.0482814
Ptrh1	-1.51379	0.0483941
1810037I17Rik	-1.50919	0.043018
Gng11	-1.50131	0.0319102
Pet100	-1.49974	0.0361153
Sec61b	-1.49619	0.0335172
2310001H17Rik	-1.49021	0.041113
Ramp2	-1.4873	0.034576
Chchd7	-1.47561	0.0418272
Lims2	-1.45209	0.0332227
Mrpl41	-1.43879	0.0414884
Ssbp3	-1.41816	0.0466292
Gm50240	-1.41451	0.0486987
Far2	-1.40967	0.0448139
Gm26558	-1.40609	0.0257516
Ndufs4	-1.40575	0.0478968
Cdkn1a	-1.39848	0.043018
Emcn	-1.39641	0.0475294
Gkn3	-1.39269	0.0489424
BC049715	-1.39019	0.0465706
Ppp1r3c	-1.38452	0.0391636
Ccdc33	-1.3804	0.0178023
Ube2l6	-1.36338	0.0483941
Cthrc1	-1.3498	0.0335172
Rpl22l1	-1.33198	0.0089513
Hikeshi	-1.28989	0.0489424
Ccdc191	-1.28043	0.0208539
Lrrc74b	-1.27791	0.0475294
Lmcd1	-1.25946	0.0493928
Rmdn1	-1.24904	0.0306842
Creld2	-1.24223	0.0284124
Igfbp7	-1.22606	0.0163367
Dusp23	-1.15709	0.043018
Ctdsp1	-1.14204	0.0493928
Chfr	1.01005	0.0480173
Pcyox1	1.02504	0.0465706
Pcsk7	1.06682	0.0489424
Lrig3	1.09566	0.0470066
Api5	1.10855	0.0488088
Nfx1	1.11105	0.0451846
Txndc16	1.11173	0.0465706
Tpp2	1.11505	0.0483941
Caprin1	1.11984	0.0475294
Mfsd14b	1.14027	0.0361153
Manba	1.15562	0.0493928
Kpna1	1.16234	0.0391636
Tbc1d10b	1.18347	0.0418272
Naa40	1.1841	0.0391636
Lrrc61	1.19156	0.0489424
Scaf8	1.19304	0.0480173
Taf5	1.20463	0.0431643
Adam9	1.21421	0.0391636
Usp38	1.22781	0.0465919
Zfp773	1.25186	0.0486987
Zzz3	1.25462	0.0448139
Tmem201	1.25529	0.0475721
Orai2	1.26149	0.0417656
Copa	1.26373	0.0489424
Exoc2	1.26562	0.0418272
Dpy19l1	1.26924	0.041113
Ipo5	1.27941	0.0332227
Zfp180	1.27997	0.0467528
Rbm15	1.28388	0.0448139
Eaf1	1.29654	0.0332227
Kpna4	1.2966	0.0448939
Gm49336	1.30091	0.0390777
Elac1	1.30318	0.0402051
Mocs3	1.30448	0.0380638
Sec24b	1.30503	0.0470066
Ep300	1.30675	0.0335172
Sidt2	1.31307	0.045284
Lemd3	1.33892	0.0414884
Kdm3a	1.34032	0.041113
Fem1a	1.3528	0.0120465
Fbxo38	1.35967	0.0332775
Tbc1d8	1.36832	0.0380638
Klhl18	1.36985	0.0335172
Pwp2	1.36992	0.043018
Traf6	1.37278	0.0339358
Kbtbd7	1.37353	0.0492694
Zfyve1	1.38151	0.0465919
Ints5	1.38188	0.0489424
Atp6v0a2	1.38514	0.041113
Ap1b1	1.38874	0.0380103
Tent4b	1.39578	0.0209841
Fbxw8	1.40381	0.0332227
Sf3b3	1.41073	0.0418272
Serac1	1.42053	0.0451846
Pomt2	1.42518	0.028478
Zfp746	1.43205	0.0329944
Rb1	1.43358	0.0475294
Heca	1.44108	0.0361153
Ctdp1	1.44291	0.0391636
Smo	1.44453	0.043018
Rap1gds1	1.44673	0.0426573
Foxj3	1.45255	0.047758
Ppp6r1	1.45416	0.0369547
Cnnm3	1.46075	0.0431643
Foxk2	1.46811	0.0477045
Vps39	1.4738	0.0475294
Lrig2	1.47843	0.0175324
Map3k11	1.48236	0.0460272
Agps	1.48757	0.0399948
Stag2	1.49208	0.041113
Gpd1l	1.49445	0.0478968
Zmynd15	1.50967	0.0361153
Atp9b	1.51151	0.0465919
Vps18	1.51239	0.0489424
Tmem229b	1.52184	0.028478
Clcn7	1.5228	0.045686
Mycl	1.52785	0.0431643
Cdan1	1.53083	0.047328
Exoc8	1.53142	0.0120465
Zfp709	1.53212	0.0380638
Fam129a	1.5422	0.047328
Esyt1	1.54264	0.0431643
Fam168b	1.54519	0.0489424
Fam49a	1.54694	0.043018
Retreg3	1.54786	0.0110391
Adnp2	1.55295	0.0391636
Tmem127	1.55452	0.0361153
Ttc37	1.55482	0.0385122
Msl2	1.55607	0.0391636
Tbc1d14	1.55704	0.0335172
Edc4	1.55967	0.038215
Gramd4	1.56861	0.0228622
Tti1	1.57339	0.0136189
Rbsn	1.57827	0.0327604
Klhl42	1.5783	0.0332227
Zfp740	1.58032	0.0361153
Zfp319	1.58649	0.034782
Spata13	1.5965	0.0378291
Kdm6a	1.59909	0.0180966
2510009E07Rik	1.61182	0.0146034
Gm37494	1.61808	0.0284124
Zfp142	1.61984	0.0374771
Ano6	1.62039	0.0451846
Lrsam1	1.62413	0.0225473
Rbm15b	1.62413	0.0288862
Slc1a4	1.62969	0.0146722
Acly	1.62999	0.023859
Slfn9	1.63027	0.045686
Zfp26	1.64101	0.0306842
Myo1c	1.64142	0.041113
Nr1d2	1.64218	0.0335172
Utp20	1.6427	0.0172467
Hif1an	1.64648	0.0335172
Zkscan1	1.64783	0.0465919
Zfp592	1.6485	0.0332227
Arnt	1.64879	0.0361153
Slc35e1	1.6595	0.0163367
Xpo6	1.66268	0.0324638
Zfp46	1.66297	0.0212713
Arsb	1.66431	0.0191065
Plekhm1	1.6676	0.0380638
Mical1	1.67148	0.0486987
Gtf3c4	1.67206	0.0163367
Nfatc3	1.67474	0.0361153
Unc13d	1.68165	0.0489424
Tgfa	1.68823	0.0186536
Mcm3ap	1.68989	0.0489424
Edem3	1.69155	0.0413805
Sardh	1.69567	0.0466292
Stk4	1.70252	0.0489424
Usp22	1.70366	0.0391636
Il10ra	1.70392	0.0428217
Spg11	1.70631	0.038215
Rfx5	1.70837	0.0239885
Tnfrsf11a	1.71292	0.0414884
Vps8	1.71642	0.0156389
Sort1	1.71857	0.0466292
Zfp316	1.7356	0.043018
Nol4l	1.73877	0.0343654
Sft2d2	1.74088	0.0306842
Arel1	1.74848	0.0224148
C3	1.74869	0.0197773
Phrf1	1.75006	0.0361153
Tspyl3	1.75315	0.0180966
Adar	1.75392	0.0188755
Upf1	1.7554	0.0418272
Myo18a	1.76019	0.0440173
Chpf2	1.76162	0.0380638
Man2a2	1.76169	0.0486987
Hs6st1	1.7617	0.0332775
Madd	1.7625	0.0332227
Nup98	1.76372	0.0165037
Irgq	1.76673	0.0413805
Arhgap11a	1.7669	0.0448939
Abl1	1.77014	0.0418272
Mfsd12	1.77143	0.0169901
Rubcn	1.78063	0.0430366
Gm29488	1.78305	0.0489975
Tcof1	1.78399	0.023859
Tmem131	1.78428	0.0311314
Ambra1	1.78614	0.0463333
Zfp629	1.79122	0.0335172
Capn1	1.79654	0.0110391
Znfx1	1.79656	0.0466292
Furin	1.79872	0.041113
Pacs1	1.79905	0.0246873
Usp35	1.79988	0.0216284
Abca3	1.80328	0.0413805
Fam91a1	1.80383	0.0332227
Susd6	1.81145	0.0156553
Zbtb34	1.81759	0.0418272
Gnptab	1.82324	0.0152719
Mpeg1	1.82896	0.0380103
Hps5	1.82898	0.0122478
Coro2a	1.83066	0.0319102
Emc1	1.83169	0.027541
Bahd1	1.83376	0.028478
Atp13a2	1.83408	0.021556
Mief1	1.83549	0.0391636
Gab2	1.83639	0.043018
Gpam	1.83739	0.0319102
Sorl1	1.84055	0.0152719
Nlrp12	1.84498	0.0428417
Ust	1.85545	0.00121134
Ptprs	1.8636	0.043018
Cltc	1.86736	0.0251167
Myo9b	1.87156	0.0475294
Mtmr3	1.87464	0.0392246
Zfp850	1.87786	0.045686
Il6st	1.88144	0.0239885
Ankfy1	1.8828	0.0378291
Heatr5a	1.88364	0.0486987
Snx19	1.89312	0.0174055
Pcnx3	1.90019	0.0335172
Adora2a	1.90205	0.023859
Gm7694	1.90403	0.0335172
Trim36	1.90691	0.0274718
Axl	1.90714	0.00214249
Rnf24	1.91657	0.0292998
Npnt	1.9338	0.00172837
Wdr7	1.93989	0.0180966
Dgkd	1.94353	0.0418272
Trmt44	1.95401	0.00408045
Plxnb2	1.95831	0.0296431
Elf4	1.97216	0.0466292
Fut4	1.97371	0.024053
Pprc1	1.97493	0.0173323
Cyb561d1	1.9756	0.0225473
Il1rl1	1.98184	0.0163367
Clip2	1.98986	0.0227971
Zfp275	1.99722	0.0140903
Tppp	1.9991	0.0150617
Zfp516	2.0033	0.0361153
Dtx3l	2.00445	0.00578102
Slx4	2.00516	0.0136189
Fnip2	2.00892	0.0335172
Bicral	2.01399	0.034576
Abcc3	2.01889	0.045686
Ifi206	2.03177	0.0118114
Atg2a	2.06669	0.0380103
Slc9a1	2.06678	0.0077445
Sema4d	2.0739	0.0350942
Irf4	2.07506	0.00200577
Mrc2	2.11221	0.043018
H6pd	2.12392	0.019722
Dna2	2.1612	0.0157737
Tbc1d2b	2.16539	0.0110391
Ipcef1	2.18023	0.019331
Col6a3	2.20049	0.0306842
1700014D04Rik	2.20762	0.0431643
Sdc3	2.23371	0.0186536
Zfat	2.24257	0.0077445
Gm15753	2.24621	0.0186536
C030034L19Rik	2.27273	0.0414884
Bub1	2.2831	0.0480173
Cd244a	2.31205	0.0155858
Anpep	2.31946	0.023859
Pcdhgb2	2.32523	0.00823991
Fbxo10	2.34794	0.00457063
Plxna3	2.35849	0.0251167
Vav2	2.36033	0.0163367
L1cam	2.41917	0.0163367
Ifi205	2.53583	0.0380638
Ackr1	2.56305	0.0239885
Mctp2	2.56399	0.0335172
Gm13391	2.58939	0.0338876
Kif18b	2.60802	0.00578102
Itgax	2.65574	0.00172837
Slco5a1	2.65681	0.0305349
Tlr8	2.71216	4.11849e-05
Itgal	2.72573	0.00172837
Shcbp1l	2.76081	0.0227971
Tmem150b	2.9921	0.00670642
C4b	3.2801	4.11849e-05
Olr1	3.40038	6.09797e-05
Drd1	3.43027	0.00172837
Pif1	3.64019	0.000596149

## Sheet: Supp_Table_7
Supp Table 7: Expression of purinergic genes in AAV-A2A vs. AAV-GFP group with |Log2 fold-change (FC)|>0.32 and adjusted P-value (Padj)<0.05
Gene name	Description	Log2 FC (A2AR_Astrocyte vs Control_Astrocyte)	Adjusted p-value (A2AR_Astrocyte vs Control_Astrocyte)
Adora1	adenosine A1 receptor	0.230815	0.742494
Adora2a	adenosine A2a receptor	4.87737	7.61667e-144
Adora2b	adenosine A2b receptor	1.02938	0.000315948
Adora3	adenosine A3 receptor	0.247951	1
Entpd1	ectonucleoside triphosphate diphosphohydrolase 1	-0.0582275	0.969139
Entpd2	ectonucleoside triphosphate diphosphohydrolase 2	0.556583	0.208594
Entpd3	ectonucleoside triphosphate diphosphohydrolase 3	0.32685	1
Entpd5	ectonucleoside triphosphate diphosphohydrolase 5	-0.328701	0.735669
Entpd6	ectonucleoside triphosphate diphosphohydrolase 6	0.0611806	0.97312
Entpd7	ectonucleoside triphosphate diphosphohydrolase 7	-1.00014	0.138296
Nt5e	5' nucleotidase, ecto	0.281167	0.897771
P2rx1	purinergic receptor P2X, ligand-gated ion channel, 1	-0.832321	0.349679
P2rx2	purinergic receptor P2X, ligand-gated ion channel, 2	-0.260812	1
P2rx3	purinergic receptor P2X, ligand-gated ion channel, 3	-0.250155	1
P2rx4	purinergic receptor P2X, ligand-gated ion channel 4	0.160256	0.855344
P2rx5	purinergic receptor P2X, ligand-gated ion channel, 5	0.178044	1
P2rx6	purinergic receptor P2X, ligand-gated ion channel, 6	0.415902	0.613953
P2rx7	purinergic receptor P2X, ligand-gated ion channel, 7	-0.482382	0.331039
P2ry1	purinergic receptor P2Y, G-protein coupled 1	-0.698619	0.481934
P2ry10	purinergic receptor P2Y, G-protein coupled 10	-0.256122	1
P2ry10b	purinergic receptor P2Y, G-protein coupled 10B	-0.119552	1
P2ry12	purinergic receptor P2Y, G-protein coupled 12	-0.000937632	0.99934
P2ry13	purinergic receptor P2Y, G-protein coupled 13	-0.237676	0.883527
P2ry14	purinergic receptor P2Y, G-protein coupled, 14	-0.277888	0.621584
P2ry2	purinergic receptor P2Y, G-protein coupled 2	-0.537414	0.690129
P2ry6	pyrimidinergic receptor P2Y, G-protein coupled, 6	0.0310027	0.989146
Slc29a1	solute carrier family 29 (nucleoside transporters), member 1	-0.451506	0.410037
Slc29a2	solute carrier family 29 (nucleoside transporters), member 2	0.422893	0.487963
Slc29a3	solute carrier family 29 (nucleoside transporters), member 3	0.201659	0.810921
Slc29a4	solute carrier family 29 (nucleoside transporters), member 4	-0.410045	0.827749
