# Supplementary material for: Upregulation of adenosine A2A receptor in astrocytes is sufficient to trigger hippocampal multicellular dysfunctions and memory deficits
Source: Mol Psychiatry. 2025 Jul 23;30(11):5300–14. doi: 10.1038/s41380-025-03115-9 (PMC12532706; doi:10.1038/s41380-025-03115-9)
Supplement: Supplementary file 5 — Supplementary_Table_1 [file 41380_2025_3115_MOESM5_ESM.xlsx]

## Sheet: Primers
Supplementary Table 1. Primers used.
SyberGreen
Name	Tissue detection	Accession number	Forward primer	Reverse primer	Amplicon length
c-fos	Mouse	NM_010234.3	CGGGTTTCAACGCCGACTA	TTGGCACTAGAGACGGACAGA	166
JunB	Mouse	NM_008416.3	CGATAGGGATCCGCCAGG	CGGGATACGGTCGGAGC	91
Dusp1	Mouse	NM_013642.3	GGAGGATATGAAGCGTTTTCGG	GGATTCTGCACTGTCAGGCACA	111
Cyclophilin A	Mouse	NM_008907.1	AGCATACAGGTCCTGGCATC	TTCACCTTCCCAAAGACCAC	126
