# Supplementary material for: Upregulation of adenosine A2A receptor in astrocytes is sufficient to trigger hippocampal multicellular dysfunctions and memory deficits
Source: Mol Psychiatry. 2025 Jul 23;30(11):5300–14. doi: 10.1038/s41380-025-03115-9 (PMC12532706; doi:10.1038/s41380-025-03115-9)
Supplement: Supplementary file 6 — Supplementary_Table_2 [file 41380_2025_3115_MOESM6_ESM.xlsx]

## Sheet: WB
Supplementary Table 2. Sera and antibodies used.
BIOCHEMISTRY
Primary Antibody
Name	Tissue detection	Type	Origin	Reference	Dilution
Anti-GluA1	Mouse	Mono	Rabbit	Cell signaling #13185	1/1000
Anti-GluN2B	Mouse	Poly	Rabbit	Millipore #06-600	1/1000
Anti-Phospho-GluA1 serine 831	Mouse	Mono	Rabbit	Millipore #04-855	1/1000
Anti-Phospho-GluN2B tyrosine 1472	Mouse	Poly	Rabbit	Cell signaling #4208	1/1000
Anti-β-Actin	Mouse	Mono	Mouse	Sigma-Aldrich #A5441	1/10000
Secondary Antibody
Name	Tissue detection	Type	Origin	Reference	Dilution
Anti-Mouse	Mouse	Poly	Horse	Vector Laboratories #P-2000	1/50000
Anti-Rabbit	Mouse	Poly	Goat	Vector Laboratories #P-1000	1/10000

## Sheet: IHC
Supplementary Table 2. Sera and antibodies used.
IMMUNOCHEMISTRY
Serum
Name		Blocking tissue		Reference	Dilution
MOM Kit		Mouse		Vector Laboratories #MKB2213	1/100
Normal Goat Serum		Goat		Vector Laboratories #S1000	5/100
Primary Antibody
Name	Tissue detection	Type	Origin	Reference	Dilution
Anti-A2AR	Mouse	Poly	Guinea-Pig	Frontiers Institute #Af100	1/1000
Anti-GFP	Mouse	Poly	Rabbit	Invitrogen #A11122	1/1000
Anti-Iba1	Mouse	Poly	Rabbit	Wako #019-19741	1/1000
Anti-GFAP	Mouse	Poly	Rabbit	Dako #Z0334	1/1000
Anti-c-fos	Mouse	Mono	Mouse	Abcam #ab208942	1/400
Anti-STAT3	Mouse	Poly	Rabbit	Cell signaling #9132	1/200
Anti-YAP	Mouse	Mono	Rabbit	Cell signaling #D8H1X	1/100
Anti-RFP	Mouse	Poly	Rabbit	Rockland #600-401-379	1/500
Anti-Sox2	Mouse	Poly	Rabbit	abcam #ab97959	1/1000
Anti-S100β	Mouse	Mouse	Mouse	Sigma #S2532	1/500
Anti-CD68	Mouse	Mono	Rat	Biorad #MCA1957	1/500
Anti-NeuN	Mouse	Mono	Mouse	Millipore #MAB377	1/500
Secondary Antibody
Name	Tissue detection	Type	Origin	Reference	Dilution
Anti-Guinea Pig	Mouse	Poly	Goat	Vector Laboratories #BA-7000	1/400
Anti-Mouse	Mouse	Poly	Goat	Invitrogen #A10519	1/400
Anti-Rabbit	Mouse	Poly	Goat	Vector Laboratories #BA-1000	1/400
Anti-Guine Pig	Mouse	Poly	Goat	Invitrogen #A21450	1/500
Anti-Rabbit	Mouse	Poly	Goat	Invitrogen #A21245	1/500
